# Supplementary material for: Rainfall and other meteorological factors as drivers of urban transmission of leptospirosis
Source: PLoS Negl Trop Dis. 2022 Apr 11;16(4):e0007507. doi: 10.1371/journal.pntd.0007507 (PMC9022820; doi:10.1371/journal.pntd.0007507)
Supplement: S1 Data — (CSV) [file pntd.0007507.s001.csv]

	id	id1	id2	id3	id4	id5	id6	id7	id8	SIN	COS	SIN2	COS2	R_t_1	R_t_2	H_t_1	H_t_2	T_t_1	T_t_2	y	yc	ano	pop
1	1	1	1	1	1	1	1	1	1	0.120214600087117	0.992747928693832	0.238685590470486	0.971096899851789	-3.67055435738467	-3.78855823612695	-2.71704375587858	-3.79556574436356	0.337267924573641	-0.2455958930786	2	1	1996	2196296
2	2	2	2	2	2	2	2	2	2	0.238685590470486	0.971096899851789	0.463573673890364	0.886058377803511	-5.64078097869333	-3.67031391944863	-3.05651195411961	-2.66396847915784	0.460606712425201	0.344962111819338	2	0	1996	2196296
3	3	3	3	3	3	3	3	3	3	0.353694651010161	0.935360943083899	0.661664324665189	0.749800187693601	-3.63256907890864	-5.64282728333585	-3.72996422988135	-3.00466218941706	0.41704791417357	0.468514950198338	2	1	1996	2196296
4	4	4	4	4	4	4	4	4	4	0.463573673890364	0.886058377803511	0.821506674959421	0.57019889775158	-2.01842606172534	-3.63682161524561	-0.763577447979465	-3.68212484677802	1.34663640595125	0.424945444817447	7	5	1996	2196296
5	5	5	5	5	5	5	5	5	5	0.566728958093138	0.823904295448607	0.933860845856101	0.357636576117332	2.90612054288512	-2.02469650437367	0.973987932558038	-0.722138173082025	-0.298726548798936	1.35429896214731	6	5	1996	2196296
6	6	6	6	6	6	6	6	6	6	0.661664324665189	0.749800187693601	0.992232069648237	0.124400642930719	10.4529158496316	2.89811811622109	1.45032672207355	1.00725952658136	-0.589048876086329	-0.291511789487663	13	12	1996	2196296
7	7	7	7	7	7	7	7	7	7	0.747002817510801	0.664820871085531	0.993246127681754	-0.11602641873815	-8.12835983533727	10.4435493751791	-3.75484488073341	1.47444095307394	0.165750750056632	-0.582472967246007	11	7	1996	2196296
8	8	8	8	8	8	8	8	8	8	0.821506674959421	0.57019889775158	0.936844401114854	-0.349746434005766	47.6189406132105	-8.13866046870981	0.0930865758634189	-3.74003234685342	-1.014520805003	0.171527648992661	35	29	1996	2196296
9	9	9	9	9	9	9	9	9	9	0.884095282437443	0.467306678287244	0.826287259450528	-0.563248936856285	11.2931061372671	47.6081742649784	4.56573967311583	0.0992713576879362	-1.4687040630957	-1.00966475428542	20	18	1996	2196296
10	10	10	10	10	10	10	10	10	10	0.933860845856101	0.357636576117332	0.667965590964023	-0.744192158846143	-7.73998406882237	11.2823556712659	-6.7476637455772	4.56467252124002	-1.20357724119832	-1.4648470519251	8	5	1996	2196296
11	11	11	11	11	11	11	11	11	11	0.970081558386385	0.242779262044028	0.471031369735134	-0.882116459842714	-9.40551034682224	-7.75024986526558	-1.66822038832557	-6.754095010868	-0.888388857984717	-1.20075087211348	2	2	1996	2196296
12	12	12	12	12	12	12	12	12	12	0.992232069648237	0.124400642930719	0.246868614801438	-0.969048960076847	-0.417405810476516	-9.4148605459747	1.06836466529984	-1.67785481489057	-0.678350144862223	-0.886577734157792	4	1	1996	2196296
13	13	13	13	13	13	13	13	13	13	0.999991105467378	0.00421769915127727	0.00843532327362917	-0.999964422027739	0.704354535926318	-0.425470062751622	-0.45840865604481	1.05770320751101	-1.81568388682572	-0.677493993941593	11	7	1996	2196296
14	14	14	14	14	14	14	14	14	14	0.993246127681754	-0.11602641873815	-0.230485582240899	-0.973075740309599	3.39973279517241	0.697866896179924	-0.942434911786628	-0.468151313840974	0.349940168998632	-1.8156820785319	12	8	1996	2196296
15	15	15	15	15	15	15	15	15	15	0.972094966411084	-0.234587672903401	-0.456082992022973	-0.889937247443534	1.26477818995707	3.39501832767885	3.26352795911876	-0.949746998353833	-1.54239185714921	0.349221987658789	25	23	1996	2196296
16	16	16	16	16	16	16	16	16	16	0.936844401114854	-0.349746434005766	-0.655315977016376	-0.755354863800501	-3.67175029053864	1.26193040947483	0.613289811632461	3.25958539577624	-0.295837419003907	-1.5436703098251	10	7	1996	2196296
17	17	17	17	17	17	17	17	17	17	0.888005711019287	-0.459832422951155	-0.816667635384925	-0.577108285605739	-6.53824090101017	-3.67274388871798	1.92938288095599	0.613023651549083	-0.141013090535305	-0.297500647336404	13	10	1996	2196296
18	18	18	18	18	18	18	18	18	18	0.826287259450528	-0.563248936856285	-0.930810840846807	-0.365501270260529	-2.33405628854498	-6.53749571434445	0.44776241412776	1.93249223469161	-0.73146888522097	-0.142880080505716	4	4	1996	2196296
19	19	19	19	19	19	19	19	19	19	0.752584219631943	-0.658496007855005	-0.991147408404618	-0.132766015278042	-6.48680005870395	-2.33178159491487	-6.16963451165983	0.453439758787544	0.0940596507203525	-0.733363439939705	5	5	1996	2196296
20	20	20	20	20	20	20	20	20	20	0.667965590964023	-0.744192158846143	-0.994189510348913	0.107643938576167	3.76098694629542	-6.48328467340909	-2.50884263578418	-6.16254178069855	-0.487155041378554	0.092299094713412	1	0	1996	2196296
21	21	21	21	21	21	21	21	21	21	0.573658694104628	-0.819094440634395	-0.939761294325376	0.341831405356345	4.02512769445268	3.76539348253478	-2.23778592197259	-2.50163403938809	-1.6962492999347	-0.488643403684019	4	2	1996	2196296
22	22	22	22	22	22	22	22	22	22	0.471031369735134	-0.882116459842714	-0.831009048691243	0.556258897450886	4.74642831033429	4.03003727833766	-1.1592493741559	-2.23170106401775	-0.681795177630595	-1.69735779962676	4	4	1996	2196296
23	23	23	23	23	23	23	23	23	23	0.361572139204118	-0.932344136116787	-0.674219327540324	0.738531176302716	-3.48689832809976	4.75143848013555	1.40809571826675	-1.15528079070822	-0.642972994957865	-0.682451850346409	5	4	1996	2196296
24	24	24	24	24	24	24	24	24	24	0.246868614801438	-0.969048960076847	-0.47845554889789	0.878111774052039	-2.8300602241621	-3.4821795719008	-1.66498979340097	1.40934502202993	-0.309276957343034	-0.643144496034851	6	3	1996	2196296
25	25	25	25	25	25	25	25	25	25	0.128584472803168	-0.991698559721618	-0.255034072962931	0.966932066707863	-0.840274401525942	-2.82599043909218	-1.33456145545081	-1.66659386003866	-1.94982266625919	-0.308969063191231	6	3	1996	2196296
26	26	26	26	26	26	26	26	26	26	0.00843532327362917	-0.999964422027739	-0.0168700463238634	0.999857690642539	8.44076876904827	-0.837154969521521	-0.317879847070034	-1.33867717894423	-0.549468745060046	-1.94907835365762	1	1	1996	2196296
27	27	27	27	27	27	27	27	27	27	-0.111836173387651	-0.993726657749508	0.222269173592009	0.974985340644015	-3.63021543467881	8.44271085727985	-0.264824659441289	-0.323754595829824	0.261790504941483	-0.548363982420655	3	1	1996	2196296
28	28	28	28	28	28	28	28	28	28	-0.230485582240899	-0.973075740309599	0.448559857139504	0.893752792758147	1.99205107184893	-3.62958965651092	1.98415131293965	-0.271420896634963	-0.685850360683075	0.263152986040066	4	2	1996	2196296
29	29	29	29	29	29	29	29	29	29	-0.345791995339239	-0.938311193559636	0.648920999740258	0.760855791918616	18.5652785918465	1.99131785331004	8.59841133662985	1.97798794824299	-2.03417638346592	-0.684351794362432	7	5	1996	2196296
30	30	30	30	30	30	30	30	30	30	-0.456082992022973	-0.889937247443534	0.811770485053471	0.583976608774746	4.70752674768125	18.5632423664554	4.58984021412298	8.59376670715748	-1.2243042879203	-2.03267325460405	13	6	1996	2196296
31	31	31	31	31	31	31	31	31	31	-0.559758895947346	-0.828655524574481	0.927694603112961	0.373339956815616	2.82673599483634	4.70433858273165	6.18450959245931	4.58755631190886	-1.50783366347974	-1.22292839541567	2	0	1996	2196296
32	32	32	32	32	32	32	32	32	32	-0.655315977016376	-0.755354863800501	0.989992221130993	0.141121940534146	-1.9911894891833	2.82263265339919	2.37513982306397	6.18504495221186	-0.270039382758131	-1.50670745307441	2	2	1996	2196296
33	33	33	33	33	33	33	33	33	33	-0.741368261698618	-0.671098428359037	0.995062150522427	-0.0992537989080616	-0.0246032792022597	-1.99590016079248	0.54743253322285	2.37848666301091	0.0377253373303589	-0.269266887314925	3	1	1996	2196296
34	34	34	34	34	34	34	34	34	34	-0.816667635384925	-0.577108285605739	0.942611317933374	-0.333892053370409	-3.62607301374746	-0.0295613366990631	0.397798359518617	0.553103779684153	-0.0742632809767655	0.0380664354498656	1	0	1996	2196296
35	35	35	35	35	35	35	35	35	35	-0.880121945220729	-0.474747681975257	0.83567170669819	-0.549229276918241	-3.55893795886076	-3.63088865817289	0.412055945919509	0.404888068291669	0.0821286787565148	-0.0743985832680391	1	0	1996	2196296
36	36	36	36	36	36	36	36	36	36	-0.930810840846807	-0.365501270260529	0.680425089403558	-0.73281764287588	1.46636904288408	-3.5632157312616	1.72022709093075	0.419366415214976	-0.0199256098478806	0.0815089796617564	2	0	1996	2196296
37	37	37	37	37	37	37	37	37	37	-0.967999123292135	-0.250953575996953	0.485845683104152	-0.874044605388684	4.49198668190468	1.46300553809539	5.77249563981339	1.72644653126289	-1.05070704919991	-0.0209986445632161	5	0	1996	2196296
38	38	38	38	38	38	38	38	38	38	-0.991147408404618	-0.132766015278042	0.263181383934078	-0.964746370374382	8.84115547821534	4.48987098110103	5.05091950318297	5.77640289281238	-0.580983099849158	-1.05216366803026	6	0	1996	2196296
39	39	39	39	39	39	39	39	39	39	-0.999919950155754	-0.0126527973394659	0.0253035689700192	-0.999679813438973	3.68514065127624	8.84055679532162	5.05926714407255	5.05158798678086	-2.31996930735936	-0.582717645839859	5	0	1996	2196296
40	40	40	40	40	40	40	40	40	40	-0.994189510348913	0.107643938576167	-0.214036949170135	-0.976825564975621	6.71579541129876	3.68624601951873	5.52180793757877	5.05623955250513	-1.54970628742508	-2.32184527770734	8	0	1996	2196296
41	41	41	41	41	41	41	41	41	41	-0.974039204100282	0.226379391455336	-0.441004804555723	-0.897504742248624	-2.41376621610487	6.71869649555668	2.82102370946338	5.51521637003337	-0.0899539537021682	-1.55156339053114	1	0	1996	2196296
42	42	42	42	42	42	42	42	42	42	-0.939761294325376	0.341831405356345	-0.642479847877482	-0.766302580624212	-2.0441234465796	-2.40908083955646	0.648558446653694	2.81163647289157	-0.121644155844144	-0.0916167678249201	1	0	1996	2196296
43	43	43	43	43	43	43	43	43	43	-0.891852952716022	0.452325447804689	-0.806815572426418	-0.590803378536574	-2.02864038685997	-2.03777006153569	0.00234378286438255	0.637743956512564	-0.16100148775261	-0.122931897638599	1	0	1996	2196296
44	44	44	44	44	44	44	44	44	44	-0.831009048691243	0.556258897450886	-0.924512354393401	-0.381152078013449	-1.91497690595385	-2.02083582218682	2.28574285602161	-0.00804739682563574	-0.0125879213354894	-0.161738331405723	3	0	1997	2227486.67084624
45	45	45	45	45	45	45	45	45	45	-0.758112070912104	0.652124288719076	-0.988766590025803	-0.149467824125278	-1.87778164953673	-1.90602834864908	-2.42205131326654	2.27791961227201	0.0388731799358209	-0.0126132736925357	2	0	1997	2227486.67084624
46	46	46	46	46	46	46	46	46	46	-0.674219327540324	0.738531176302716	-0.995863986108763	0.0908565967421461	-0.503235774895315	-1.86807114067345	-1.43456578847647	-2.42510503474981	0.00903604944978978	0.0396950438344394	2	0	1997	2227486.67084624
47	47	47	47	47	47	47	47	47	47	-0.580547610889905	0.814226302381606	-0.945394269142727	0.325928942980046	0.354839770876257	-0.493200251999538	6.11627440088535	-1.43084960188494	-2.52894695436213	0.0108075525242341	6	0	1997	2227486.67084624
48	48	48	48	48	48	48	48	48	48	-0.47845554889789	0.878111774052039	-0.840274901695537	0.542160575457637	-0.852749084639719	0.36473176218709	-0.225205678913713	6.12831179860543	-1.20163190378365	-2.52616342732452	5	0	1997	2227486.67084624
49	49	49	49	49	49	49	49	49	49	-0.369423899390997	0.92926098732205	-0.686582434976879	0.7270519651175	3.64787680041577	-0.843475477170688	4.68716926513639	-0.203951652626368	-2.05681378071789	-1.19781864325604	1	0	1997	2227486.67084624
50	50	50	50	50	50	50	50	50	50	-0.255034072962931	0.966932066707863	-0.493201246501941	0.869915243255877	9.72182993351596	3.65607674297511	5.53216661573215	4.71774008828366	-2.05651805665011	-2.05200000758881	3	0	1997	2227486.67084624
51	51	51	51	51	51	51	51	51	51	-0.136945195969607	0.990578625501705	-0.271309967985269	0.962492026601692	5.07545203707923	9.72854548238693	7.2971887704799	5.57130577493314	-2.84858835837036	-2.05077964718271	17	0	1997	2227486.67084624
52	52	52	52	52	52	52	52	52	52	-0.0168700463238634	0.999857690642539	-0.0337352911168215	0.999430803074061	-0.189798968139318	5.08033967547335	1.08349034701308	7.34334009227552	-1.56433960194388	-2.84204503435468	11	0	1997	2227486.67084624
53	53	53	53	53	53	53	53	53	53	0.103449788879636	0.994634677246253	0.20578949474698	0.978596282361518	-3.6942062611481	-0.186996500881985	5.4411954981786	1.13442209666172	-2.10515096466255	-1.5571497256063	3	0	1997	2227486.67084624
54	54	54	54	54	54	54	54	54	54	0.222269173592009	0.974985340644015	0.433418371858537	0.901192828941451	7.52325204180448	-3.6936456300571	3.2367039215583	5.49420961166669	-1.5483795261054	-2.09750421433602	29	0	1997	2227486.67084624
55	55	55	55	55	55	55	55	55	55	0.33786473451228	0.941194677616138	0.635992979754295	0.771694842345893	6.06187495110312	7.5215235809961	5.6642991000238	3.28889874700249	-1.76599108846423	-1.54048784950977	11	0	1997	2227486.67084624
56	56	56	56	56	56	56	56	56	56	0.448559857139504	0.893752792758147	0.801803250075254	0.597588109125976	1.19168009842966	6.05792233382245	4.81178552107249	5.71285552248485	-2.21478891507708	-1.75807842873609	12	0	1997	2227486.67084624
57	57	57	57	57	57	57	57	57	57	0.552749003628608	0.83334778993382	0.921264321124042	0.388937077975163	-2.48703258023716	1.18567703978814	-0.95739893593854	4.85424347912932	-1.23836469612556	-2.20708027476033	13	0	1997	2227486.67084624
58	58	58	58	58	58	58	58	58	58	0.648920999740258	0.760855791918616	0.987470602299988	0.157803072192209	-5.08990656515478	-2.49481299801763	-3.15284211440185	-0.922905348561305	-1.77732127283427	-1.23107514214871	3	0	1997	2227486.67084624
59	59	59	59	59	59	59	59	59	59	0.735680953127534	0.677328232990005	0.996594960052551	-0.0824529295892751	-5.40893972227209	-5.09910677143527	-1.36774045293172	-3.12741768324134	-1.64750846366511	-1.77064548887966	4	0	1997	2227486.67084624
60	60	60	60	60	60	60	60	60	60	0.811770485053471	0.583976608774746	0.948109949929913	-0.317942640807895	15.5493625260045	-5.41913715588649	4.42324228175197	-1.35164839026891	-1.06336366221852	-1.64161142508333	9	2	1997	2227486.67084624
61	61	61	61	61	61	61	61	61	61	0.876085982095708	0.482154904543549	0.844818306138594	-0.535053296049203	0.505765824559137	15.5386324097649	2.02989064329092	4.43056644938298	-1.20663428395576	-1.05837294455968	18	9	1997	2227486.67084624
62	62	62	62	62	62	62	62	62	62	0.927694603112961	0.373339956815616	0.692690926128546	-0.721234553289828	-3.82242816763103	0.494984347221031	-2.71103303286638	2.02973444873705	-1.67571743039296	-1.20263442297018	10	6	1997	2227486.67084624
63	63	63	63	63	63	63	63	63	63	0.96584780930597	0.259110033111146	0.500521715699195	-0.865723981482282	-7.42130808145971	-3.8327888809677	0.645167163997079	-2.71683988926469	-1.46385548215324	-1.67274663436842	17	15	1997	2227486.67084624
64	64	64	64	64	64	64	64	64	64	0.989992221130993	0.141121940534146	0.27941924671943	-0.960169195799754	-6.04026707789357	-7.43081036730763	0.947604238707781	0.63584778862247	-0.147791688830302	-1.46190486344364	12	11	1997	2227486.67084624
65	65	65	65	65	65	65	65	65	65	0.99977764459563	0.021086995205909	0.042164612797126	-0.999110677266372	-5.16136887095508	-6.04853086041351	2.52761319854649	0.936961742661579	-0.442929326443062	-0.146807038109103	11	10	1997	2227486.67084624
66	66	66	66	66	66	66	66	66	66	0.995062150522427	-0.0992537989080616	-0.197527397177953	-0.980297366804636	-1.93770034765605	-5.16809134353964	2.73803196645032	2.51763915750614	0.0979657124245613	-0.442815308836404	10	7	1997	2227486.67084624
67	67	67	67	67	67	67	67	67	67	0.975914133109911	-0.218155001767852	-0.425801098867728	-0.904816790407337	-5.32190836878614	-1.94267110554638	2.88327666060877	2.73030895950239	0.193499074044596	0.0973391972982499	13	9	1997	2227486.67084624
68	68	68	68	68	68	68	68	68	68	0.942611317933374	-0.333892053370409	-0.629460856949923	-0.777032193392184	-3.36157775054147	-5.32501915235872	-0.0339050100563327	2.87882931297803	0.0223957832309452	0.192288748093628	8	7	1997	2227486.67084624
69	69	69	69	69	69	69	69	69	69	0.895636733773531	-0.444786287013754	-0.79673387465651	-0.604330317769037	-4.66521376774528	-3.36282627113433	-1.88883034430425	-0.0346809033398853	0.470678966500838	0.0207755417820064	6	5	1997	2227486.67084624
70	70	70	70	70	70	70	70	70	70	0.83567170669819	-0.549229276918241	-0.917950734421759	-0.396694402751733	-4.52993366242498	-4.66470143014458	-0.114881078836635	-1.88615505012331	0.304644749067417	0.468829677859052	2	2	1997	2227486.67084624
71	71	71	71	71	71	71	71	71	71	0.763585978011805	-0.645706167063437	-0.986104350170777	-0.166127091632489	4.75257773052244	-4.52785735061894	-1.11024368526599	-0.109499760626615	-0.177637442169708	0.302743893543101	5	5	1997	2227486.67084624
72	72	72	72	72	72	72	72	72	72	0.680425089403558	-0.73281764287588	-0.99725502034065	0.0740433954203205	-5.12630641636324	4.7559392953683	-3.60825432214939	-1.10327201445078	-0.0102916550120799	-0.179425696207317	6	3	1997	2227486.67084624
73	73	73	73	73	73	73	73	73	73	0.587395218261591	-0.809300227087215	-0.9507581670581	0.309933715126836	-0.846938762032158	-5.12200190840316	-6.00122913863756	-3.60098381249319	0.0760984856646783	-0.0118253692548727	5	5	1997	2227486.67084624
74	74	74	74	74	74	74	74	74	74	0.485845683104152	-0.874044605388684	-0.849301596737129	0.527907944418119	-0.0929081329816302	-0.842075440695206	-1.69560129744237	-5.9949197881288	-0.298165072928266	0.0749316143985701	7	4	1997	2227486.67084624
75	75	75	75	75	75	75	75	75	75	0.377249372871385	-0.926111716084051	-0.698750128203102	0.715365821336293	-3.74333855872694	-0.0878879454548815	-0.130995308718123	-1.69129006212898	0.123334042948771	-0.298887908714669	3	3	1997	2227486.67084624
76	76	76	76	76	76	76	76	76	76	0.263181383934078	-0.964746370374382	-0.507806569801017	0.861471118301087	-1.01685085620972	-3.73855644742473	-5.08839140999711	-0.129346094803614	-1.56700941951169	0.12309408020694	1	1	1997	2227486.67084624
77	77	77	77	77	77	77	77	77	77	0.145296174671277	-0.989388205724069	-0.287508643113172	0.957778043251787	-1.46344139303014	-1.01267057459002	-0.880076389201674	-5.08960606875782	-0.993379006851866	-1.56676686967521	2	2	1997	2227486.67084624
78	78	78	78	78	78	78	78	78	78	0.0253035689700192	-0.999679813438973	-0.0505909342145779	0.998719458794759	-2.91698350364836	-1.46017337708489	-2.11436933193435	-0.883877485343785	-0.407853280413938	-0.992691916459281	0	0	1997	2227486.67084624
79	79	79	79	79	79	79	79	79	79	-0.0950560433041828	-0.995471922573085	0.189251244360411	0.981928697262707	0.0297543835350117	-2.91486609420639	3.26237328420124	-2.12005540553106	-0.662058704073359	-0.406793331416478	0	0	1997	2227486.67084624
80	80	80	80	80	80	80	80	80	80	-0.214036949170135	-0.976825564975621	0.418153527597551	0.908376368779882	-3.38350940646351	0.0305692701493777	3.48357472011078	3.25580928404938	0.464027878869234	-0.66072532186363	3	3	1997	2227486.67084624
81	81	81	81	81	81	81	81	81	81	-0.329913432601014	-0.944011190076376	0.622883944263732	0.782314253978832	-3.57118919105867	-3.38405348983833	1.41532220653383	3.47728184742681	0.44042497600009	0.465515185466999	3	2	1997	2227486.67084624
82	82	82	82	82	82	82	82	82	82	-0.441004804555723	-0.897504742248624	0.791607806886378	0.611029524717536	-3.46361868843431	-3.57304998909786	-1.79900682149411	1.41040698791283	1.12265189318681	0.441935497725206	2	0	1997	2227486.67084624
83	83	83	83	83	83	83	83	83	83	-0.545699779932434	-0.837980757644048	0.914571830067943	0.404423500363385	-3.24751088581677	-3.46665800781326	1.96344286111213	-1.80165877821209	0.965832765112006	1.12405328418997	0	0	1997	2227486.67084624
84	84	84	84	84	84	84	84	84	84	-0.642479847877482	-0.766302580624212	0.984667930855132	0.174439290142654	1.41140896282454	-3.25150319303511	1.94848140471417	1.96357285143093	-0.618306606701939	0.967000705681168	0	0	1997	2227486.67084624
85	85	85	85	85	85	85	85	85	85	-0.729941296483364	-0.683509841690802	0.997844120005846	-0.0656285926236291	-3.63990126105778	1.40676261612779	0.555948590464215	1.95145330823245	0.574171439804771	-0.617479236290031	1	0	1997	2227486.67084624
86	86	86	86	86	86	86	86	86	86	-0.806815572426418	-0.590803378536574	0.953338732090896	-0.301902735819538	9.88215064516598	-3.64484771896724	3.3387207394699	0.561340450831392	-0.382070624660123	0.57457644617112	1	0	1997	2227486.67084624
87	87	87	87	87	87	87	87	87	87	-0.871987680245147	-0.489527818924203	0.853724454478364	-0.520725028998626	-3.57093840658632	9.87729112200841	0.74651688119344	3.34567899577533	0.501199680501609	-0.38213787032232	0	0	1997	2227486.67084624
88	88	88	88	88	88	88	88	88	88	-0.924512354393401	-0.381152078013449	0.704759610052302	-0.709446186852059	-3.46612431445225	-3.57531483666434	1.2664675654492	0.753874916205954	0.354389023688002	0.50064682779903	0	0	1997	2227486.67084624
89	89	89	89	89	89	89	89	89	89	-0.963627769506668	-0.267248053006197	0.515055290446724	-0.857156956328794	-2.6749048019579	-3.46963711790263	-0.793764027148658	1.27291757276712	-0.0641344923429323	0.353376123208486	0	0	1997	2227486.67084624
90	90	90	90	90	90	90	90	90	90	-0.988766590025803	-0.149467824125278	0.295577581557855	-0.95531873910251	-0.530545153962409	-2.67721308236102	2.19141993275823	-0.789468497700998	-0.196506401233413	-0.065542992513881	0	0	1997	2227486.67084624
91	91	91	91	91	91	91	91	91	91	-0.999564198912892	-0.0295196926072901	0.0590136557863215	-0.998257175496742	-2.32786319366876	-0.531369522291547	-0.765312704185399	2.19258168388657	0.514765163698814	-0.198209615988007	1	0	1997	2227486.67084624
92	92	92	92	92	92	92	92	92	92	-0.995863986108763	0.0908565967421461	-0.18096162519182	-0.98349015765687	-1.93701368504858	-2.32700420084142	-1.62307452089006	-0.767816452005187	1.96980224762712	0.51289980159976	1	0	1997	2227486.67084624
93	93	93	93	93	93	93	93	93	93	-0.977719620027625	0.209915089055163	-0.410476202218158	-0.911871310773926	-2.44558649232596	-1.93436571814848	-0.63509230585676	-1.62919882813615	0.997220770265358	1.96793218881484	2	0	1997	2227486.67084624
94	94	94	94	94	94	94	94	94	94	-0.945394269142727	0.325928942980046	-0.616262709682164	-0.78754064825582	-1.14334818358911	-2.44114629687907	2.43702952075597	-0.644157696759226	0.882844233561374	0.995519886646319	0	0	1997	2227486.67084624
95	95	95	95	95	95	95	95	95	95	-0.899356784953299	0.437215477034455	-0.786425411515061	-0.617685253283067	-0.321112434832191	-1.13721748419409	0.752846943434131	2.42631275267541	0.0269714011938903	0.881493172710208	1	0	1997	2227486.67084624
96	96	96	96	96	96	96	96	96	96	-0.840274901695537	0.542160575457637	-0.911127848491723	-0.412123820838888	-1.78380554078346	-0.313494467375124	-0.926535993396173	0.742271766334448	0.93018883235563	0.0261473089540378	1	0	1998	2259120.29562393
97	97	97	97	97	97	97	97	97	97	-0.769005551430017	0.639242099575595	-0.983161446562825	-0.18273907626037	-1.87779901280898	-1.77499566170474	0.22828864482995	-0.934852697411391	1.350578057836	0.930055035349675	0	0	1998	2259120.29562393
98	98	98	98	98	98	98	98	98	98	-0.686582434976879	0.7270519651175	-0.998362217130197	0.0572091199624383	-1.70401130767826	-1.86816989407056	0.439311517092222	0.224439411475909	0.889455112833075	1.35127430342264	3	0	1998	2259120.29562393
99	99	99	99	99	99	99	99	99	99	-0.59420102897171	0.804316565270765	-0.95585146140576	0.293850274337923	3.94029347966432	-1.69399354035276	5.12758877921213	0.441973804757562	-0.528288757571478	0.891088935324925	1	0	1998	2259120.29562393
100	100	100	100	100	100	100	100	100	100	-0.493201246501941	0.869915243255877	-0.858086564649675	0.513505060897864	-0.323339544228355	3.95023428308071	1.1123169823446	5.13839046047692	0.115397722058498	-0.525649037285712	3	0	1998	2259120.29562393
101	101	101	101	101	101	101	101	101	101	-0.385048002816326	0.922896546492161	-0.710718944065783	0.703476071054317	-2.36821514796026	-0.313951234397035	-1.3156510581169	1.13225547026016	0.620914726477271	0.119067496669201	2	0	1998	2259120.29562393
102	102	102	102	102	102	102	102	102	102	-0.271309967985269	0.962492026601692	-0.522267361846763	0.852781802543665	-2.54785753243698	-2.35983889268242	1.17892371170047	-1.28635894110764	0.624452447313185	0.62559194681811	0	0	1998	2259120.29562393
103	103	103	103	103	103	103	103	103	103	-0.153636814686405	0.988127385094156	-0.303625487900546	0.95279145834603	2.98974341997391	-2.54091172956206	-0.934665262333367	1.21693951904579	-0.0718079506624758	0.630067656869862	1	0	1998	2259120.29562393
104	104	104	104	104	104	104	104	104	104	-0.0337352911168215	0.999430803074061	-0.0674321781856443	0.997723860266527	-3.96956811202925	2.99490460214385	-2.53577384969743	-0.889374829163241	0.205490148857591	-0.0653685962003971	1	0	1998	2259120.29562393
105	105	105	105	105	105	105	105	105	105	0.0866555339261858	0.996238334155019	0.172659129527874	0.984981636879935	-3.59239904002044	-3.96646186801769	-2.246682653823	-2.48535699239356	0.514986042336488	0.212600299500906	1	0	1998	2259120.29562393
106	106	106	106	106	106	106	106	106	106	0.20578949474698	0.978596282361518	0.402769669016899	0.915301367703566	-4.94150536088751	-3.59151914647619	-3.18468879856204	-2.19378704127287	0.914714403641327	0.522581184995967	1	0	1998	2259120.29562393
107	107	107	107	107	107	107	107	107	107	0.321938655387843	0.946760530528743	0.609597624345409	0.792711004334136	5.70885607226378	-4.9429146996234	3.85681522065507	-3.1322046167143	-0.495193865246066	0.922585112132643	6	0	1998	2259120.29562393
108	108	108	108	108	108	108	108	108	108	0.433418371858537	0.901192828941451	0.781187057300786	0.624297029870989	-7.31402015864109	5.70520679404285	-2.862139737061	3.90604008300622	1.18021649518593	-0.487270504220075	6	0	1998	2259120.29562393
109	109	109	109	109	109	109	109	109	109	0.53861172645299	0.842554098041977	0.907619034752862	0.419794816254659	-2.85881169685843	-7.31975045685706	-2.45712510713944	-2.81869993895447	0.3869817928445	1.18796698745828	3	2	1998	2259120.29562393
110	110	110	110	110	110	110	110	110	110	0.635992979754295	0.771694842345893	0.981585004489171	0.191025859406507	6.00085311496067	-2.86636306591039	1.19378095099044	-2.42143131072849	-0.423861053308071	0.394342310644731	11	9	1998	2259120.29562393
111	111	111	111	111	111	111	111	111	111	0.724149700176796	0.689642814603223	0.998809274848012	-0.0487855765322884	-9.10231446875819	5.9918274961734	-5.29248074715522	1.22051044637325	0.828756125626939	-0.417088640162136	1	1	1998	2259120.29562393
112	112	112	112	112	112	112	112	112	112	0.801803250075254	0.597588109125976	0.958296176207066	-0.285776903662481	-6.12678939120089	-9.11239955686679	-3.53725989287821	-5.2750979213476	1.06337104128285	0.834770794277742	4	4	1998	2259120.29562393
113	113	113	113	113	113	113	113	113	113	0.867827331287587	0.49686590049053	0.862387616861	-0.50624855385947	-4.23770291105883	-6.13747379963854	-1.40172539486896	-3.52877080904724	0.651794864922526	1.06849476368187	4	3	1998	2259120.29562393
114	114	114	114	114	114	114	114	114	114	0.921264321124042	0.388937077975163	0.716627706201514	-0.697455898752285	8.26817747518644	-4.24850610531739	-0.386966149636031	-1.40093438933517	-0.704258215225131	0.655936825605035	4	4	1998	2259120.29562393
115	115	115	115	115	115	115	115	115	115	0.961339161863259	0.275367056613615	0.529442270819372	-0.848345968263908	-0.799029885580118	8.25773046047274	0.370048425954086	-0.392106270856486	1.30951321220354	-0.701142815195958	11	10	1998	2259120.29562393
116	116	116	116	116	116	116	116	116	116	0.987470602299988	0.157803072192209	0.311651789484858	-0.950196380813401	-5.02721549733492	-0.808676776883692	0.810505585098033	0.361087419289884	1.09003165178246	1.3116043950733	3	2	1998	2259120.29562393
117	117	117	117	117	117	117	117	117	117	0.999279628295469	0.0379502895070618	0.0758459023846442	-0.99711955105266	-7.73908936043155	-5.03567285067783	-1.60164225760451	0.799921429103723	1.91510218866749	1.0911466811337	6	3	1998	2259120.29562393
118	118	118	118	118	118	118	118	118	118	0.996594960052551	-0.0824529295892751	-0.164344348140479	-0.986403028804292	8.86653987873319	-7.74604252620565	-5.4518115083803	-1.61181642137561	0.877795889429993	1.91533097869848	2	2	1998	2259120.29562393
119	119	119	119	119	119	119	119	119	119	0.979455536382297	-0.201660239636044	-0.395034476359409	-0.918666295499866	8.70169763820062	8.86131495850094	-2.36447682544294	-5.45992523835906	-0.0196445945737824	0.877264127514399	7	6	1998	2259120.29562393
120	120	120	120	120	120	120	120	120	120	0.948109949929913	-0.317942640807895	-0.602889162513915	-0.797824954312204	-1.24494991633512	8.69832389271269	3.14024451677443	-2.36942122137128	-0.160723004232843	-0.0207833689903502	7	7	1998	2259120.29562393
121	121	121	121	121	121	121	121	121	121	0.90301284155157	-0.429613556574928	-0.775893116983604	-0.630864384014082	-6.31456129889399	-1.24645536013808	-0.359365390024335	3.13895442377581	0.0565571666195714	-0.162296697060054	3	3	1998	2259120.29562393
122	122	122	122	122	122	122	122	122	122	0.844818306138594	-0.535053296049203	-0.904045638524319	-0.427435940773768	12.402526893619	-6.3142856913059	1.68721140713571	-0.357139012811447	-0.958501816550507	0.0547290739338845	7	6	1998	2259120.29562393
123	123	123	123	123	123	123	123	123	123	0.774370405531873	-0.63273254621238	-0.979938716807392	-0.199299049927196	-5.79346278012859	12.4043993312117	1.73741521825913	1.6922745140243	0.402230495026522	-0.960405740790834	9	7	1998	2259120.29562393
124	124	124	124	124	124	124	124	124	124	0.692690926128546	-0.721234553289828	-0.999185261348478	0.0403585617183541	5.1363696189298	-5.79026178014137	-2.54320465740774	1.74424017701963	-0.319284365745687	0.400417336896266	4	4	1998	2259120.29562393
125	125	125	125	125	125	125	125	125	125	0.60096455874638	-0.799275671549415	-0.960672702538822	0.277683198261537	-3.25190839755561	5.14056453092913	-1.75602570943145	-2.53589724272137	0.739599029015082	-0.320861221950622	4	4	1998	2259120.29562393
126	126	126	126	126	126	126	126	126	126	0.500521715699195	-0.865723981482282	-0.866627305066899	0.498956024227069	0.0413533336384134	-3.24709925699254	-0.883167440230507	-1.74951243514532	-0.199326071285367	0.738375304379497	1	0	1998	2259120.29562393
127	127	127	127	127	127	127	127	127	127	0.39281923430694	-0.919615707324809	-0.722485476015933	0.691386098317019	9.05065576000919	0.0463757589886906	3.29653582839515	-0.878526710473559	0.0388475475172044	-0.200114307569945	9	9	1998	2259120.29562393
128	128	128	128	128	128	128	128	128	128	0.27941924671943	-0.960169195799754	-0.536579506827135	0.843849769125493	-0.297156658070487	9.05549406113428	-1.58424087787824	3.29858096842992	0.538331582896338	0.0385391134803861	2	1	1998	2259120.29562393
129	129	129	129	129	129	129	129	129	129	0.161966522528869	-0.986796253326848	-0.319655915191733	0.947533691159811	-2.73894570458716	-0.29287199475092	-5.07665884638228	-1.58506060051063	0.889441202302942	0.538508037864426	2	1	1998	2259120.29562393
130	130	130	130	130	130	130	130	130	130	0.042164612797126	-0.999110677266372	-0.0842542296968218	0.996444290855337	-2.16756517742605	-2.73553379930655	-5.5579130154777	-5.08013137299295	0.178977386590541	0.890069655886386	0	0	1998	2259120.29562393
131	131	131	131	131	131	131	131	131	131	-0.0782488584918241	-0.996933857457317	0.156017872675772	0.987754232289453	1.95997188409954	-2.16527543893	-0.568525407981374	-5.56339040849717	0.113705821309885	0.179990560841326	3	2	1998	2259120.29562393
132	132	132	132	132	132	132	132	132	132	-0.197527397177953	-0.980297366804636	0.387271174650641	0.921965854728207	-2.07425727730164	1.96097476757844	-1.0539350150266	-0.575034348256934	0.470775409334982	0.115007747917007	4	4	1998	2259120.29562393
133	133	133	133	133	133	133	133	133	133	-0.313940970325569	-0.949442503341324	0.596137801534625	0.80288213430208	-2.89574129756826	-2.07461139284591	-4.0504026992578	-1.06033541641285	0.627361240389525	0.472248878868754	0	0	1998	2259120.29562393
134	134	134	134	134	134	134	134	134	134	-0.425801098867728	-0.904816790407337	0.77054396725883	0.63738684840607	-2.3278732212415	-2.89742394579004	-4.14301645568396	-4.05557091057376	0.189024166902902	0.628876545400057	1	1	1998	2259120.29562393
135	135	135	135	135	135	135	135	135	135	-0.531485347547421	-0.847067485707247	0.900407914074473	0.435046650684794	-1.90025748847007	-2.33075925211892	-4.00895954791051	-4.14602615055516	0.475239045729944	0.190448604928045	2	2	1998	2259120.29562393
136	136	136	136	136	136	136	136	136	136	-0.629460856949923	-0.777032193392184	0.978222700660645	0.207558059135738	-2.6927716681738	-1.90413287232934	-6.2203581523725	-4.0092337134585	1.18174329340037	0.476446603797509	0	0	1998	2259120.29562393
137	137	137	137	137	137	137	137	137	137	-0.718306576314337	-0.695726715329788	0.999490149877918	-0.0319286751528483	-3.54030993887354	-2.69734671768032	-6.61487730713439	-6.21776953734756	1.06792664090453	1.18262392499663	1	0	1998	2259120.29562393
138	138	138	138	138	138	138	138	138	138	-0.79673387465651	-0.604330317769037	0.962980871297049	-0.26956973405035	9.83400541460939	-3.54523717235187	2.67214794834149	-6.6097817557229	-0.518233852216793	1.06839457024104	3	2	1998	2259120.29562393
139	139	139	139	139	139	139	139	139	139	-0.863605231256586	-0.504168627094406	0.87080532758836	-0.491627990907483	-3.56957661717288	9.82910981734736	-6.44124394974058	2.67895160635443	0.561593507920497	-0.518233306855913	2	2	1998	2259120.29562393
140	140	140	140	140	140	140	140	140	140	-0.917950734421759	-0.396694402751733	0.728291836693908	-0.685267101650892	-3.24061379887407	-3.57404420771513	-0.365329300587309	-6.43386431231023	0.48612175409937	0.561108002608208	0	0	1998	2259120.29562393
141	141	141	141	141	141	141	141	141	141	-0.95898214922378	-0.283466466218033	0.543678562013279	-0.839293525059721	-1.86959904501414	-3.24426918411717	1.1408758443988	-0.358673492459978	0.365584378649706	0.485170254990701	0	0	1998	2259120.29562393
142	142	142	142	142	142	142	142	142	142	-0.986104350170777	-0.166127091632489	0.327637295480034	-0.944803578851461	-2.74451349785191	-1.87209439923976	-0.91692902784766	1.14554016143652	0.259694645145293	0.364225982155954	1	1	1998	2259120.29562393
143	143	143	143	143	143	143	143	143	143	-0.998923952992252	-0.0463781860181386	0.0926565618196981	-0.995698127723334	4.25470422959048	-2.74555961998251	2.01056727662754	-0.915284641926235	-0.416869105083662	0.258025370913236	7	5	1998	2259120.29562393
144	144	144	144	144	144	144	144	144	144	-0.99725502034065	0.0740433954203205	-0.147680295611965	-0.98903515118926	-2.43802222523613	4.25531893077589	-0.14176677654922	2.00858815830305	-0.0782477913752293	-0.418720759247957	4	2	1998	2259120.29562393
145	145	145	145	145	145	145	145	145	145	-0.98112175865316	0.193391040892102	-0.379480316295648	-0.925199810605339	-2.20275317447223	-2.43562730766962	-2.45185427619374	-0.14741046696186	-0.188680621539724	-0.0801273824403381	1	1	1998	2259120.29562393
146	146	146	146	146	146	146	146	146	146	-0.9507581670581	0.309933715126836	-0.589344021806996	-0.807882184455354	-0.0433012439465991	-2.19856015951749	-0.916771013610047	-2.460572369664	0.144781684577171	-0.190416017378286	1	0	1998	2259120.29562393
147	147	147	147	147	147	147	147	147	147	-0.906604643418185	0.421981066557003	-0.765139988750275	-0.643863958934828	-1.47183421819355	-0.0373972287704695	-1.99655073708166	-0.927354625943958	-0.841880970073663	0.143370793377569	0	0	1998	2259120.29562393
148	148	148	148	148	148	148	148	148	148	-0.849301596737129	0.527907944418119	-0.896706120249048	-0.442626404440472	-0.425520418011265	-1.46440866082286	-2.88926392168895	-2.00726804362539	0.0590158257037634	-0.842789093947514	2	2	1999	2291203.16493793
149	149	149	149	149	149	149	149	149	149	-0.779680158576113	0.62617797016721	-0.976437078153678	-0.215802299354546	0.77756909974092	-0.416856552822675	-0.943802763101045	-2.89803037123523	-0.59449814683472	0.0587763370313413	3	0	1999	2291203.16493793
150	150	150	150	150	150	150	150	150	150	-0.698750128203102	0.715365821336293	-0.999723918741704	0.0234965166722975	8.90751371309258	0.787108351825289	0.525970141696796	-0.948407035889973	-1.31544537298891	-0.593925400588466	2	1	1999	2291203.16493793
151	151	151	151	151	151	151	151	151	151	-0.607685326320245	0.794177904612724	-0.965220518241824	0.261437088350114	-1.52101955723697	8.91750455833738	-4.59960551972539	0.527610785772811	-1.14683972019007	-1.3139478839977	1	1	1999	2291203.16493793
152	152	152	152	152	152	152	152	152	152	-0.507806569801017	0.861471118301087	-0.874921387134242	0.48426497533385	-2.12466265143043	-1.51103930386417	-3.34596408202834	-4.59001976091363	-0.0242387577860289	-1.14434332898748	1	1	1999	2291203.16493793
153	153	153	153	153	153	153	153	153	153	-0.40056251437391	0.916269432033204	-0.73404637507835	0.679099344156902	-1.3113974541768	-2.11516868728418	-2.32963281694907	-3.32733677466604	-0.09369257785235	-0.0207129120827513	1	0	1999	2291203.16493793
154	154	154	154	154	154	154	154	154	154	-0.287508643113172	0.957778043251787	-0.55073893123782	0.834677560270445	-0.419455520303064	-1.30285312399752	0.252118440396254	-2.3016317974421	-0.351155544927754	-0.0891532756125275	1	0	1999	2291203.16493793
155	155	155	155	155	155	155	155	155	155	-0.170284705490441	0.985394905140083	-0.335595362427121	0.942006238152067	0.659550604397951	-0.412286436783495	0.1530424164249	0.28898229933723	-0.894425104102046	-0.345665774505392	1	1	1999	2291203.16493793
156	156	156	156	156	156	156	156	156	156	-0.0505909342145779	0.998719458794759	-0.101052300877409	0.994881114750592	2.11075608689081	0.664980007830073	-0.364481393813777	0.197429531626817	-1.39295561483271	-0.888092736197953	3	3	1999	2291203.16493793
157	157	157	157	157	157	157	157	157	157	0.069836615186025	0.997558442989361	0.139332210217237	0.990245694358718	-4.82234369288986	2.11416273244362	-1.90128971310039	-0.314631740999533	-0.323750979509265	-1.385928845894	2	1	1999	2291203.16493793
158	158	158	158	158	158	158	158	158	158	0.189251244360411	0.981928697262707	0.371662455660328	0.928367933016072	-5.34941284420093	-4.82114577525653	-3.74933998456038	-1.84856971232747	0.76417517402999	-0.316211565618769	3	1	1999	2291203.16493793
159	159	159	159	159	159	159	159	159	159	0.305920946497027	0.952056917675809	0.582508306748852	0.812824748988726	-3.07002699429964	-5.35050209061488	-3.02810562098648	-3.69662272003643	-0.636074085230767	0.772020527766804	2	2	1999	2291203.16493793
160	160	160	160	160	160	160	160	160	160	0.418153527597551	0.908376368779882	0.759681565983123	0.650295254715449	33.8893985488164	-3.07336980476749	-2.12470233331271	-2.9782622179158	-0.617983844397302	-0.628144460906804	7	2	1999	2291203.16493793
161	161	161	161	161	161	161	161	161	161	0.524321150299948	0.851520599485497	0.892940520452674	0.450174662696279	-5.75150840601747	33.8839461288734	-5.0252388631756	-2.08031941856402	-0.0815667314060042	-0.610195772476027	2	1	1999	2291203.16493793
162	162	162	162	162	162	162	162	162	162	0.622883944263732	0.782314253978832	0.974581976344147	0.224031183956913	-7.79946896742295	-5.75882389813122	-4.10110461587196	-4.98836888782152	0.0372168213621045	-0.0741391484821361	0	0	1999	2291203.16493793
163	163	163	163	163	163	163	163	163	163	0.71241234066898	0.701761110964796	0.999886551305789	-0.0150626862749099	14.874617129309	-7.80831183257016	1.91341224773034	-4.07307754923636	-1.30338961453844	0.0440825259388686	3	1	1999	2291203.16493793
164	164	164	164	164	164	164	164	164	164	0.791607806886378	0.611029524717536	0.96739148400895	-0.253285839846923	-4.14331624734507	14.864653445937	-3.21049464218381	1.93209486511243	0.233232564354468	-1.29725993616631	4	0	1999	2291203.16493793
165	165	165	165	165	165	165	165	165	165	0.859321680579659	0.511435479103426	0.878975190822438	-0.476867501428498	12.0237847132365	-4.15394548762658	3.31587488819214	-3.2008169277546	-1.9566773186461	0.238487505657434	5	2	1999	2291203.16493793
166	166	166	166	166	166	166	166	166	166	0.914571830067943	0.404423500363385	0.739748681699649	-0.672883264707654	-2.64122522204615	12.0129691524453	0.410671790280745	3.31764809739848	-0.813346596470564	-1.95239413813812	25	17	1999	2291203.16493793
167	167	167	167	167	167	167	167	167	167	0.956556899303695	0.2915457054983	0.557760112113524	-0.830002203210997	10.4550958264782	-2.65174979890887	4.10970773801061	0.406240181409087	-0.869141404575495	-0.810086544205114	6	5	1999	2291203.16493793
168	168	168	168	168	168	168	168	168	168	0.984667930855132	0.174439290142654	0.34352954976921	-0.939141868109054	14.6218072848465	10.4453119948917	6.16181619946666	4.10114858592498	-0.876998360179885	-0.866908709250391	25	22	1999	2291203.16493793
169	169	169	169	169	169	169	169	169	169	0.998497198311654	0.0548027824455841	0.109440849463198	-0.993993310072444	-4.84162057425672	14.6131625533454	-2.12365528992005	6.15133058783422	-0.409570306368799	-0.875751180070387	6	6	1999	2291203.16493793
170	170	170	170	170	170	170	170	170	170	0.997844120005846	-0.0656285926236291	-0.130974210507495	-0.991385775660483	-4.6787736512357	-4.84880002468765	-0.441921138641315	-2.13399696968914	0.301307107718675	-0.409224267656481	7	7	1999	2291203.16493793
171	171	171	171	171	171	171	171	171	171	0.982718168278594	-0.185108081225982	-0.363818149031925	-0.93146999652967	0.927747446984764	-4.6842503168634	-1.18879438934945	-0.450403723746612	-0.202906560276476	0.30087312339166	6	3	1999	2291203.16493793
172	172	172	172	172	172	172	172	172	172	0.953338732090896	-0.301902735819538	-0.575631142761943	-0.817709476209356	-0.810719128168232	0.924111072962405	2.03049743923395	-1.19422633081671	-0.894768647920545	-0.203970393766656	5	3	1999	2291203.16493793
173	173	173	173	173	173	173	173	173	173	0.91013193497509	-0.414318550077714	-0.754169087356606	-0.656680278123002	-7.64330788026143	-0.812483217245868	-2.24312678744545	2.02869031244215	1.19936579434301	-0.896292237220762	3	2	1999	2291203.16493793
174	174	174	174	174	174	174	174	174	174	0.853724454478364	-0.520725028998626	-0.889111382630164	-0.457690888348761	-3.84168970513863	-7.64327263428929	0.391806922369876	-2.24136288992727	0.145305968143085	1.19756241372131	3	1	1999	2291203.16493793
175	175	175	175	175	175	175	175	175	175	0.784934432742246	-0.61957883783713	-0.972657527233575	-0.232244127408783	4.89442572650121	-3.840026428315	-4.80612630458664	0.396530439194252	0.0583084543723565	0.143402255169935	3	2	1999	2291203.16493793
176	176	176	176	176	176	176	176	176	176	0.704759610052302	-0.709446186852059	-0.9999780359979	0.00662778407785333	4.69966312678599	4.89745956802366	2.73095219480055	-4.79947347223743	0.0346748733337753	0.0564732569848069	8	6	1999	2291203.16493793
177	177	177	177	177	177	177	177	177	177	0.614362853470741	-0.789023627197113	-0.969493614121305	0.245116568550578	-0.0603023858012674	4.70374096266086	-3.52380767647972	2.73827117463483	0.324983335315885	0.0330571743304527	5	3	1999	2291203.16493793
178	178	178	178	178	178	178	178	178	178	0.515055290446724	-0.857156956328794	-0.882966450200713	0.469436095565682	-3.1035364859865	-0.0555553245274233	-5.98382823018348	-3.51711187126532	1.04546772489582	0.323704377261037	2	1	1999	2291203.16493793
179	179	179	179	179	179	179	179	179	179	0.408277292036829	-0.912857958724726	-0.745398350804798	0.666619305614147	4.82248016231584	-3.09851965134488	-0.255704157961338	-5.9788723378837	-0.860728985267864	1.0446149585722	2	1	1999	2291203.16493793
180	180	180	180	180	180	180	180	180	180	0.295577581557855	-0.95531873910251	-0.564741605041639	0.825267786560819	1.69366927085148	4.82736737448884	-1.91115219838419	-0.253268414152311	0.388406947283356	-0.861105792921177	6	5	1999	2291203.16493793
181	181	181	181	181	181	181	181	181	181	0.178590771682957	-0.983923440248115	-0.351439292941721	0.936210672539372	15.423993295284	1.69805202993762	2.60153370882166	-1.91157275402001	-0.888360750458784	0.388516656933569	3	1	1999	2291203.16493793
182	182	182	182	182	182	182	182	182	182	0.0590136557863215	-0.998257175496742	-0.117821610681981	0.993034776861467	0.880427321601086	15.4275441772665	-7.0020335861907	2.598402631939	-0.506135154617159	-0.887792261531559	7	5	1999	2291203.16493793
183	183	183	183	183	183	183	183	183	183	-0.0614194025899137	-0.998112046308178	0.122606891204089	0.992455313970996	-2.26816916976941	0.88288614540822	-9.54319199698372	-7.00728296247279	0.120496766084168	-0.505170648118835	2	2	1999	2291203.16493793
184	184	184	184	184	184	184	184	184	184	-0.18096162519182	-0.98349015765687	0.355947954579494	0.93450578041587	-3.58023443723842	-2.2669796708101	-6.02120310961772	-9.54962323248601	0.462948046731174	0.121764925668844	2	1	1999	2291203.16493793
185	185	185	185	185	185	185	185	185	185	-0.297879154574585	-0.954603587501079	0.568713019197374	0.822536018539861	-2.69949503179419	-3.58039802390178	-4.20053272181647	-6.02768872070439	0.392689047074304	0.464405121593523	1	1	1999	2291203.16493793
186	186	186	186	186	186	186	186	186	186	-0.410476202218158	-0.911871310773926	0.748602945116349	0.663018574825116	13.5182880300848	-2.70099706466289	4.12315017055887	-4.20593552152916	-2.387538637394	0.394206518767673	2	2	1999	2291203.16493793
187	187	187	187	187	187	187	187	187	187	-0.517119644485795	-0.855913122511207	0.885218979247444	0.46517454657377	-3.33869058673777	13.5155595040297	-0.947004638351268	4.11979421122138	-0.915340978036668	-2.38609363717776	0	0	1999	2291203.16493793
188	188	188	188	188	188	188	188	188	188	-0.616262709682164	-0.78754064825582	0.970663867757959	0.240440545310394	-0.839483852737575	-3.34244334053637	-5.62248934307279	-0.947680410885536	-0.957399682095463	-0.914095972789145	2	2	1999	2291203.16493793
189	189	189	189	189	189	189	189	189	189	-0.706467412650638	-0.707745572125119	0.999998366308358	0.00180758972542516	-2.21157334172733	-0.843980759785145	-2.17938403680131	-5.62029105615139	-0.795302796921416	-0.956467481537083	2	1	1999	2291203.16493793
190	190	190	190	190	190	190	190	190	190	-0.786425411515061	-0.617685253283067	0.971526758999842	-0.236929855753266	-3.64195642330407	-2.21647378950642	-2.92341029296645	-2.17460063001548	0.631526681709543	-0.794773024322867	1	1	1999	2291203.16493793
191	191	191	191	191	191	191	191	191	191	-0.854976984056905	-0.518665939437862	0.886894881267248	-0.461971286534081	11.9933546156113	-3.64688028590837	2.48710288688584	-2.91678369285456	-3.34562266610073	0.631594647850306	3	2	1999	2291203.16493793
192	192	192	192	192	192	192	192	192	192	-0.911127848491723	-0.412123820838888	0.750994980386249	-0.660307912594312	11.4286205572952	11.9888034339567	5.89620725721121	2.49447832464093	-3.35330153447641	-3.34604043142241	10	10	1999	2291203.16493793
193	193	193	193	193	193	193	193	193	193	-0.954063584673947	-0.299604199568527	0.571682913247436	-0.820474647201804	-1.81805175524506	11.4248294435582	-1.26778580580092	5.90304368215841	-0.930383051285057	-3.35419047051353	4	2	1999	2291203.16493793
194	194	194	194	194	194	194	194	194	194	-0.983161446562825	-0.18273907626037	0.359324029119399	-0.933212860015013	16.4135661738637	-1.82072848430825	8.42029021665551	-1.2627731616464	-2.97269801009982	-0.931689454946875	6	2	1999	2291203.16493793
195	195	195	195	195	195	195	195	195	195	-0.997999394619806	-0.0632234793292858	0.12619398819277	-0.992005583322999	-0.366640884286124	16.4123024686684	-1.37301817027573	8.4224051823927	-0.366777019004908	-2.97433081471283	3	2	1999	2291203.16493793
196	196	196	196	196	196	196	196	196	196	-0.998362217130197	0.0572091199624383	-0.114230847691535	-0.993454233186247	-2.07468258266174	-0.366268119601036	-0.33782121025194	-1.37447357678167	-0.297427939548614	-0.368611924830067	2	2	1999	2291203.16493793
197	197	197	197	197	197	197	197	197	197	-0.984244651664565	0.176811950019501	-0.348052432314153	-0.937475068660603	-1.98164248079094	-2.07254035836018	-1.72297068281055	-0.342972696908079	-0.717139094780861	-0.299313673728863	3	0	1999	2291203.16493793
198	198	198	198	198	198	198	198	198	198	-0.95585146140576	0.293850274337923	-0.561754428320774	-0.827304032543055	-1.2367859442256	-1.97769835764887	1.72560993849185	-1.73131762944741	0.310595665979626	-0.718905452276438	1	1	1999	2291203.16493793
199	199	199	199	199	199	199	199	199	199	-0.913594465234518	0.406626552370666	-0.74298353532647	-0.669309693814292	6.83353185697873	-1.23111234049128	6.46850949735666	1.71519370228419	-1.56756059456905	0.30912845507927	1	0	1999	2291203.16493793
200	200	200	200	200	200	200	200	200	200	-0.858086564649675	0.513505060897864	-0.88126358727214	-0.472625104864563	0.202782154343261	6.84075943013944	6.32620891530728	6.45769128611565	-1.95468138635392	-1.56854948313286	4	2	2000	2323741.65872904
201	201	201	201	201	201	201	201	201	201	-0.790132854157425	0.612935618789643	-0.968601139778015	-0.248619854437916	-1.01163924007161	0.211292862038362	3.06175013624919	6.31703647766411	-1.2249309236598	-1.95502373789772	1	0	2000	2323741.65872904
202	202	202	202	202	202	202	202	202	202	-0.710718944065783	0.703476071054317	-0.99994754079054	-0.0102428349079636	0.131366160720879	-1.00219819727101	1.07547512483157	3.05643205920671	-1.21995613275377	-1.2244794598883	0	0	2000	2323741.65872904
203	203	203	203	203	203	203	203	203	203	-0.620996665052123	0.783813206060054	-0.973490773974213	0.228726283988281	-1.18087151008402	0.141320984916468	1.80527483986999	1.07612780951157	-0.695319880089908	-1.2185935152484	0	0	2000	2323741.65872904
204	204	204	204	204	204	204	204	204	204	-0.522267361846763	0.852781802543665	-0.890760204490815	0.454473605499244	-1.74243388598203	-1.17086117215654	1.80077005466097	1.81366642791507	0.250881043814796	-0.692966214392662	2	1	2000	2323741.65872904
205	205	205	205	205	205	205	205	205	205	-0.41596301834341	0.909381530145978	-0.756538172210539	0.65394953474128	-2.55668664658404	-1.73284339002858	-0.77441848268755	1.81809282047111	0.535072369409887	0.254262647765062	1	1	2000	2323741.65872904
206	206	206	206	206	206	206	206	206	206	-0.303625487900546	0.95279145834603	-0.578583542815573	0.815623126194311	-2.76442420384931	-2.54798262134566	0.716012093449313	-0.747718596690558	0.302366446257718	0.53947251557995	1	0	2000	2323741.65872904
207	207	207	207	207	207	207	207	207	207	-0.186884130080433	0.982381963354417	-0.367183197256397	0.930148643848159	0.370542311729149	-2.75703901513645	2.91740807392069	0.751697573477503	-0.445016148708371	0.307728655932203	1	0	2000	2323741.65872904
208	208	208	208	208	208	208	208	208	208	-0.0674321781856443	0.997723860266527	-0.134557386251123	0.990905802690279	0.075485759913569	0.376234362681132	2.66242984498864	2.96085117276669	-0.933629978658573	-0.438793682925594	3	3	2000	2323741.65872904
209	209	209	209	209	209	209	209	209	209	0.0529978196382025	0.998594628021599	0.105846675975133	0.994382462227193	1.43970224275242	0.0791891451710031	2.68414473007714	2.71166107893709	-1.43326843979658	-0.926690167732864	3	3	2000	2323741.65872904
210	210	210	210	210	210	210	210	210	210	0.172659129527874	0.984981636879935	0.34013214404926	0.940377649981354	9.0137419653307	1.44121663986159	6.00695756741709	2.73663234661946	-1.44285374390436	-1.42578882220177	0	0	2000	2323741.65872904
211	211	211	211	211	211	211	211	211	211	0.289816166779552	0.957082331606433	0.554755865277225	0.832013178946414	-6.34874194441364	9.01297347251127	-1.19866651604187	6.05985118107298	0.595115286074384	-1.43503810707825	2	1	2000	2323741.65872904
212	212	212	212	212	212	212	212	212	212	0.402769669016899	0.915301367703566	0.737311257841359	0.675553187440036	-1.09218645798901	-6.35177545307882	-0.583110319421701	-1.14825567613047	-0.648431576082923	0.603046729756362	2	0	2000	2323741.65872904
213	213	213	213	213	213	213	213	213	213	0.509881342534901	0.86024474223026	0.87724548815391	0.480042033069613	-3.18900255786112	-1.09735614587305	-0.905838420020399	-0.537824822157352	-0.617810952632217	-0.640610232867352	1	1	2000	2323741.65872904
214	214	214	214	214	214	214	214	214	214	0.609597624345409	0.792711004334136	0.966469490069104	0.256781472784868	17.6876365230798	-3.19607556379607	5.81961082012039	-0.86781850514348	-1.94407600542923	-0.610320267453654	5	2	2000	2323741.65872904
215	215	215	215	215	215	215	215	215	215	0.70047221527627	0.713679672980781	0.999825563060984	0.0186773512519096	-5.10261573007835	17.6789844157852	-0.616377102470413	5.84892560763418	-0.127570022589117	-1.93712043593903	7	7	2000	2323741.65872904
216	216	216	216	216	216	216	216	216	216	0.781187057300786	0.624297029870989	0.975385519293078	-0.220506436988523	-5.11295342279919	-5.1124490456874	2.03449157139336	-0.59638790741215	0.333539003009962	-0.121328063309053	6	3	2000	2323741.65872904
217	217	217	217	217	217	217	217	217	217	0.850571450839301	0.525859493607491	0.894562144830687	-0.446943585965747	1.35460124747623	-5.12351806009007	-0.569188151155405	2.04537974752596	-1.15665373715532	0.338923255151893	4	2	2000	2323741.65872904
218	218	218	218	218	218	218	218	218	218	0.907619034752862	0.419794816254659	0.762027531846618	-0.647544624491434	0.979914430768236	1.34378271664233	0.122875966288314	-0.566399063305912	-0.0349074752792166	-1.15223034601154	12	9	2000	2323741.65872904
219	219	219	219	219	219	219	219	219	219	0.9515023827487	0.307641375018945	0.585443002725224	-0.810713568752906	-6.97720492877282	0.969321145581076	-1.61118540101201	0.119193997533908	0.272534131560131	-0.0315028519318672	6	3	2000	2323741.65872904
220	220	220	220	220	220	220	220	220	220	0.981585004489171	0.191025859406507	0.375016238126167	-0.927018242076011	-8.2430505426892	-6.98711785938262	-4.15360425318387	-1.61929914308815	-0.00984209363040066	0.274909165151736	5	5	2000	2323741.65872904
221	221	221	221	221	221	221	221	221	221	0.997430577338402	0.0716396774865927	0.142911209751578	-0.989735513219234	8.8125077499418	-8.2518762325767	3.07088047210727	-4.16395037555249	-1.31292760595892	-0.00846109969350066	6	3	2000	2323741.65872904
222	222	222	222	222	222	222	222	222	222	0.998809274848012	-0.0487855765322884	-0.0974549726385143	-0.995239935044824	-9.08649342344084	8.80510668818644	0.944372338684156	3.06040516717033	0.322897406219228	-1.31246193223542	3	2	2000	2323741.65872904
223	223	223	223	223	223	223	223	223	223	0.985701100192705	-0.16850323759172	-0.332187653360382	-0.943213317842217	-1.28136143022091	-9.09221913043612	-1.86425879973716	0.935544404808435	-0.355749294292024	0.322564157633168	2	2	2000	2323741.65872904
224	224	224	224	224	224	224	224	224	224	0.958296176207066	-0.285776903662481	-0.547717828056102	-0.83666312266617	-1.34726995200805	-1.28525980663598	-1.47654112229793	-1.8701670165391	-0.318180677669637	-0.356734836810245	11	7	2000	2323741.65872904
225	225	225	225	225	225	225	225	225	225	0.916991987816866	-0.398905620767211	-0.73158651627729	-0.681748611440653	14.1869494866617	-1.34929412681835	5.3598787578426	-1.47886645255412	-0.380885440792285	-0.319650619393982	8	5	2000	2323741.65872904
226	226	226	226	226	226	226	226	226	226	0.862387616861	-0.50624855385947	-0.873164967804392	-0.487424803430391	-2.04858701927535	14.1867409937735	-4.91003093983811	5.361167965426	0.486788647451239	-0.382660575647588	2	0	2000	2323741.65872904
227	227	227	227	227	227	227	227	227	227	0.795275052923071	-0.606248785729263	-0.964269070310775	-0.264924819603587	-0.749408436485549	-2.04713797709052	1.23323394815595	-4.90566751071868	-0.367972347627893	0.484888470096756	1	0	2000	2323741.65872904
228	228	228	228	228	228	228	228	228	228	0.716627706201514	-0.697455898752285	-0.99963244179913	-0.0271105385912861	-1.3246653164076	-0.746548187948664	-0.592329609331444	1.2396895587717	0.0257914337421164	-0.369826651504008	8	7	2000	2323741.65872904
229	229	229	229	229	229	229	229	229	229	0.627586289029259	-0.778547011953988	-0.977210860134043	0.212270899644967	11.0308807206658	-1.32071194008191	6.5536254538474	-0.585024659132446	-0.498214813841392	0.0241352780571621	15	13	2000	2323741.65872904
230	230	230	230	230	230	230	230	230	230	0.529442270819372	-0.848345968263908	-0.898300431756204	0.439381763739254	-0.974213776700504	11.0355578334633	-1.58178713091417	6.56048163476386	-0.477838956846997	-0.499547285003101	8	6	2000	2323741.65872904
231	231	231	231	231	231	231	231	231	231	0.423619146408527	-0.905840393665524	-0.767462668693907	0.641093637592222	-2.57578528976773	-0.96921040048099	-2.89323697911434	-1.5765315438679	-0.662548851221008	-0.478755275321817	0	0	2000	2323741.65872904
232	232	232	232	232	232	232	232	232	232	0.311651789484858	-0.950196380813401	-0.592260804885064	0.805746324221772	3.27510984365712	-2.57085655009013	7.60624228800856	-2.89041728146733	-0.620692141787577	-0.662993827017489	7	2	2000	2323741.65872904
233	233	233	233	233	233	233	233	233	233	0.195164190561111	-0.980770584144236	-0.382822594361315	0.923821877445253	0.0782215421150999	3.27958424898602	-4.57759309715196	7.60622381488014	-1.58394212042374	-0.620649726407427	7	4	2000	2323741.65872904
234	234	234	234	234	234	234	234	234	234	0.0758459023846442	-0.99711955105266	-0.151254864269921	0.988494798182918	-0.260172300268909	0.0819062759590465	2.47831804664106	-4.58037094963113	0.36822221105358	-1.58343483503556	4	2	2000	2323741.65872904
235	235	235	235	235	235	235	235	235	235	-0.0445724655765703	-0.999006153791069	0.0890563348012687	0.996026590624851	-2.35827379421295	-0.257547882670219	2.65984624994828	2.47331529155607	-0.219916032813836	0.369136227783351	2	2	2000	2323741.65872904
236	236	236	236	236	236	236	236	236	236	-0.164344348140479	-0.986403028804292	0.324219525545271	0.945981870468562	-0.1300533993192	-2.35689932938259	0.510375641425442	2.65351511407021	-1.07375560874666	-0.218683902984929	1	1	2000	2323741.65872904
237	237	237	237	237	237	237	237	237	237	-0.281732556841427	-0.959492973614498	0.540640817455592	0.841253532831184	12.1139326625452	-0.130026168414864	6.19709376160873	0.503827408156663	-0.0564636829942879	-1.07231746274213	5	5	2000	2323741.65872904
238	238	238	238	238	238	238	238	238	238	-0.395034476359409	-0.918666295499866	0.725809717983655	0.687895524974895	-2.69875301776437	12.1126134506084	-2.40139917097618	6.19147552579825	-0.374193088720297	-0.0549466644876648	6	5	2000	2323741.65872904
239	239	239	239	239	239	239	239	239	239	-0.502606759495485	-0.864515150422159	0.869022316576866	0.494772890618896	-1.31821180168947	-2.701320054415	-3.1141038985308	-2.40508880334687	-0.296990851653726	-0.372730040898431	0	0	2000	2323741.65872904
240	240	240	240	240	240	240	240	240	240	-0.602889162513915	-0.797824954312204	0.962000037075974	0.273049315446541	-2.03590960922151	-1.32183640809339	-0.731163203891292	-3.11517740707069	0.980325624491478	-0.295710623975362	4	2	2000	2323741.65872904
241	241	241	241	241	241	241	241	241	241	-0.694427175139817	-0.71956299128522	0.999368190746704	0.0355417968546684	-3.64261142768027	-2.04032166387281	-4.89555959260875	-0.729360956573375	0.360665301027263	0.981307625999878	1	0	2000	2323741.65872904
242	242	242	242	242	242	242	242	242	242	-0.775893116983604	-0.630864384014082	0.978966666613255	-0.204020257965066	-3.5171841753635	-3.6474776012949	-6.0194434567845	-4.89110303591304	0.167204640485493	0.361255744658349	1	1	2000	2323741.65872904
243	243	243	243	243	243	243	243	243	243	-0.846105394406732	-0.53301562974816	0.90197479926604	-0.431788676888344	-3.55893925161689	-3.52212850000292	-3.0354705166824	-6.01301562294841	0.417046661466473	0.167339553577701	1	1	2000	2323741.65872904
244	244	244	244	244	244	244	244	244	244	-0.904045638524319	-0.427435940773768	0.772843196010128	-0.634597033069688	-2.50127450482501	-3.56356639228083	0.479589636772642	-3.0281248409912	0.1075448405993	0.416696920461809	0	0	2000	2323741.65872904
245	245	245	245	245	245	245	245	245	245	-0.94887347577269	-0.315656659956755	0.599036464167928	-0.800721746049891	5.51481858969755	-2.50519436595894	1.47695690662946	0.486581158129427	-0.245544873519171	0.106719523080604	1	1	2000	2323741.65872904
246	246	246	246	246	246	246	246	246	246	-0.979938716807392	-0.199299049927196	0.390601710493177	-0.920559777396234	-3.21342053426424	5.5119663706247	-0.737428227442531	1.48229651883851	0.787267329371797	-0.246797492780311	0	0	2000	2323741.65872904
247	247	247	247	247	247	247	247	247	247	-0.99679078694217	-0.0800507780549898	0.159587756105533	-0.987183745865582	-2.15043122975916	-3.21489741834494	-1.75536263875491	-0.734856104887618	-0.322101616001215	0.785673440751623	1	1	2000	2323741.65872904
248	248	248	248	248	248	248	248	248	248	-0.999185261348478	0.0403585617183541	-0.0806513600764046	-0.996742372992052	-2.45051946248378	-2.15029777867883	-3.6755077910702	-1.7562969273445	0.697976000826808	-0.32391679556564	2	2	2000	2323741.65872904
249	249	249	249	249	249	249	249	249	249	-0.987087410228044	0.160182535156906	-0.316228327583586	-0.948683110861413	-2.48577395875623	-2.44862928868056	-3.35465298262073	-3.68015726133746	0.733273544044162	0.696087474664915	1	1	2000	2323741.65872904
250	250	250	250	250	250	250	250	250	250	-0.960672702538822	0.277683198261537	-0.533525337047069	-0.845784082806488	8.76910868267199	-2.48208014966445	4.87762316379468	-3.36260657274112	-2.77328624535425	0.731479764774922	0	0	2000	2323741.65872904
251	251	251	251	251	251	251	251	251	251	-0.920324260968197	0.39115630465754	-0.719981274014003	-0.693993490653315	-1.51924756473355	8.7745484224158	0.540956459635356	4.86740724419874	-0.821497901613182	-2.77480624738159	2	2	2000	2323741.65872904
252	252	252	252	252	252	252	252	252	252	-0.866627305066899	0.498956024227069	-0.864817829245599	-0.502085771775032	-1.14170747423353	-1.5122233056975	-1.06575362242011	0.530077836730603	-0.52519138740001	-0.822564241761015	2	1	2000	2323741.65872904
253	253	253	253	253	253	253	253	253	253	-0.800360663141167	0.599518814463925	-0.959662551819908	-0.281154382207539	2.69747254468525	-1.13335686828011	0.245023890073594	-1.07528834809569	-0.883581333345565	-0.525633700629989	1	1	2001	2356742.24754271
254	254	254	254	254	254	254	254	254	254	-0.722485476015933	0.691386098317019	-0.99903282870674	-0.0439705261079397	3.15328890536491	2.70680717818886	3.48075058011369	0.239033907129677	-1.72408205400292	-0.8832488401041	0	0	2001	2356742.24754271
255	255	255	255	255	255	255	255	255	255	-0.634131256511223	0.773225419599936	-0.980652813794651	0.195755099030994	0.88396741945342	3.16319868673165	-0.956826878937099	3.48045033166698	-1.31659204491137	-1.7228527330761	0	0	2001	2356742.24754271
256	256	256	256	256	256	256	256	256	256	-0.536579506827135	0.843849769125493	-0.905584985907098	0.424164865706296	-1.09093803769179	0.893998483310816	-0.518880563067744	-0.949605815298445	-0.587820447513141	-1.31438037637496	2	2	2001	2356742.24754271
257	257	257	257	257	257	257	257	257	257	-0.43124513145317	0.902234801256268	-0.778168730938769	0.628055273195876	-2.5040971026296	-1.08126019705781	-4.00714698617542	-0.502853449614448	0.178631896194418	-0.584583268188494	1	0	2001	2356742.24754271
258	258	258	258	258	258	258	258	258	258	-0.319655915191733	0.947533691159811	-0.605769498445381	0.795640191765871	-1.38279312286971	-2.4952418951074	-2.42941638164311	-3.98175590884733	0.327869670393246	0.182891776486149	1	1	2001	2356742.24754271
259	259	259	259	259	259	259	259	259	259	-0.203430363949479	0.979089417276779	-0.398353032991396	0.917232174046765	-2.76303945098316	-1.37519919868288	-4.96304059431055	-2.3949335029549	0.790699571881458	0.333102317081932	0	0	2001	2356742.24754271
260	260	260	260	260	260	260	260	260	260	-0.0842542296968218	0.996444290855337	-0.167909292323624	0.98580244955639	-3.90400659315628	-2.7570905713736	-1.88367341381765	-4.92058040503369	0.269177613066965	0.796809324043028	0	0	2001	2356742.24754271
261	261	261	261	261	261	261	261	261	261	0.0361439399190503	0.999346594334082	0.0722406465278372	0.997387231214256	0.654387134080656	-3.90001041261133	-0.459203051070166	-1.8351106172445	0.165003156266667	0.27602697271086	1	1	2001	2356742.24754271
262	262	262	262	262	262	262	262	262	262	0.156017872675772	0.987754232289453	0.308214628096581	0.951316846811453	-3.42354217231639	0.656216161549178	-4.98730315135626	-0.407004142074593	0.736485068645074	0.172418967484927	2	1	2001	2356742.24754271
263	263	263	263	263	263	263	263	263	263	0.273628899957124	0.961835341993761	0.526371893139273	0.850254450216509	16.4154924537123	-3.4239895598975	7.63077091097816	-4.93429027130175	-2.15876579246317	0.744266655089003	0	0	2001	2356742.24754271
264	264	264	264	264	264	264	264	264	264	0.387271174650641	0.921965854728207	0.71410159909675	0.700042074569425	1.99829225014652	16.4127707832421	-0.505287736350849	7.68169697688776	-0.306835406449629	-2.15083697502343	10	8	2001	2356742.24754271
265	265	265	265	265	265	265	265	265	265	0.495296412997379	0.868724043221971	0.860551804984845	0.509362926543859	-7.57612726410118	1.99340987884212	-4.79738933305731	-0.459141927731009	0.376670267146199	-0.298985132209636	4	3	2001	2356742.24754271
266	266	266	266	266	266	266	266	266	266	0.596137801534625	0.80288213430208	0.95725678086854	0.289239443162928	-6.36646528498483	-7.58295140068433	-2.43696562389778	-4.75824788600666	-0.13915684527612	0.384220031299158	0	0	2001	2356742.24754271
267	267	267	267	267	267	267	267	267	267	0.688332722381809	0.725395108405376	0.99862637954224	0.0523961265968946	-6.11904725892043	-6.37491880073746	-6.44230609318852	-2.40637531844939	0.328023671562552	-0.132114922970065	1	1	2001	2356742.24754271
268	268	268	268	268	268	268	268	268	268	0.77054396725883	0.63738684840607	0.982269181698832	-0.187476010957955	-2.92621613339506	-6.12874134953465	0.161983482117208	-6.42100580824696	0.145258955206556	0.334375076893781	2	2	2001	2356742.24754271
269	269	269	269	269	269	269	269	269	269	0.841579132545655	0.540133838658255	0.909130734793139	-0.416510872672595	-7.30777695517023	-2.93670676842628	-4.43190180736591	0.174102004338971	0.964383698896387	0.150770489431542	3	2	2001	2356742.24754271
270	270	270	270	270	270	270	270	270	270	0.900407914074473	0.435046650684794	0.783438894536362	-0.621468823455886	-1.28150600784225	-7.31858902338565	-0.251819676277065	-4.4280645814875	0.693578556331761	0.968946162741794	5	5	2001	2356742.24754271
271	271	271	271	271	271	271	271	271	271	0.946177050808279	0.323649484046781	0.612459428622008	-0.790502022952505	-10.1958909694083	-1.2921590421855	0.401998607983925	-0.254711626052263	1.82611546570874	0.697127539804964	5	4	2001	2356742.24754271
272	272	272	272	272	272	272	272	272	272	0.978222700660645	0.207558059135738	0.406076010303287	-0.913839304175611	-8.49471230414451	-10.2059249897465	-0.429800300278586	0.394373801172835	1.59235386582376	1.82863353952071	5	5	2001	2356742.24754271
273	273	273	273	273	273	273	273	273	273	0.996080068956003	0.0884561825346575	0.176218880797413	-0.984351007542791	0.372859255999876	-8.50371231193777	-2.67690233113549	-0.439965335827039	-0.216410665098656	1.59387022535276	2	1	2001	2356742.24754271
274	274	274	274	274	274	274	274	274	274	0.999490149877918	-0.0319286751528483	-0.0638247926278474	-0.997961119405968	0.878194477024377	0.365241516664374	3.67107141773482	-2.6874761521835	0.600322828371092	-0.215823062943866	3	3	2001	2356742.24754271
275	275	275	275	275	275	275	275	275	275	0.988403483126381	-0.151850434782514	-0.300178997306585	-0.953882890912723	-0.240924832109896	0.872222717633528	-0.439078079766191	3.66192324332891	0.488628804448602	0.600093203909263	8	8	2001	2356742.24754271
276	276	276	276	276	276	276	276	276	276	0.962980871297049	-0.26956973405035	-0.519180994742239	-0.854664316968048	-0.215368457121279	-0.245084291791765	-5.51212230573881	-0.445449538171907	-0.0517791683419217	0.487724859704298	5	5	2001	2356742.24754271
277	277	277	277	277	277	277	277	277	277	0.923591047577474	-0.383379155451549	-0.708171111605728	-0.706040846330514	-0.0780846502466398	-0.217653873958172	-2.31027563429017	-5.51496531689046	0.150734267333742	-0.0531919333222305	3	3	2001	2356742.24754271
278	278	278	278	278	278	278	278	278	278	0.87080532758836	-0.491627990907483	-0.856224547347597	-0.516603837112543	-5.5438109997386	-0.0785400001501188	1.9281184763091	-2.30947191975227	0.157381547774238	0.148990925622852	3	2	2001	2356742.24754271
279	279	279	279	279	279	279	279	279	279	0.805389322940323	-0.592746183871079	-0.954782895406778	-0.297303923012545	2.13509826458686	-5.54258104675899	1.48763324558985	1.93210227436445	-0.0380373273506325	0.155488271169712	7	5	2001	2356742.24754271
280	280	280	280	280	280	280	280	280	280	0.728291836693908	-0.685267101650892	-0.998148872174478	-0.0608179987899722	-1.37001252418051	2.13777865281227	4.03159341767087	1.49386693943496	-0.871887541149247	-0.0399077400666886	6	4	2001	2356742.24754271
281	281	281	281	281	281	281	281	281	281	0.640631101784685	-0.767848807660819	-0.983815655311614	0.179183582852281	5.79174359696995	-1.36619088496793	-1.31365141047151	4.03885856662234	0.327763944558754	-0.87357968279213	3	2	2001	2356742.24754271
282	282	282	282	282	282	282	282	282	282	0.543678562013279	-0.839293525059721	-0.912611793623051	0.408827242414345	-2.86397951141989	5.79634293102821	-1.888630168555	-1.30665770710355	0.506222845866932	0.326379779456405	5	5	2001	2356742.24754271
283	283	283	283	283	283	283	283	283	283	0.438840430843158	-0.898565009477551	-0.788653311799429	0.614838152514784	-2.95805061473767	-2.85899749101063	-3.58210169806346	-1.88309144826552	0.218020729275253	0.505244059967473	0	0	2001	2356742.24754271
284	284	284	284	284	284	284	284	284	284	0.327637295480034	-0.944803578851461	-0.6191057786695	0.785307605221058	-0.845038369221528	-2.95308782700753	-3.09045708808745	-3.57890600933691	-1.0733936960001	0.217507898958731	2	2	2001	2356742.24754271
285	285	285	285	285	285	285	285	285	285	0.211682062058148	-0.977338582377065	-0.413770092893129	0.91038140920562	-1.70341318954484	-0.840478923070296	-4.27470556475405	-3.09007189261184	-0.451602821114811	-1.07341902107402	3	1	2001	2356742.24754271
286	286	286	286	286	286	286	286	286	286	0.0926565618196981	-0.995698127723334	-0.184515930250309	0.982829523103505	6.55775697947534	-1.69959993480793	4.78676264323897	-4.277119563962	-0.706537291674688	-0.451157887080223	6	3	2001	2356742.24754271
287	287	287	287	287	287	287	287	287	287	-0.0277128424053537	-0.999615925426269	0.05540439721444	0.998463996731632	4.867006648508	6.56054325567748	2.61206309402825	4.78202432180143	-0.586873828410201	-0.70567551293434	1	1	2001	2356742.24754271
288	288	288	288	288	288	288	288	288	288	-0.147680295611965	-0.98903515118926	0.292122006996509	0.956381060575925	2.94767419591011	4.86856416327301	2.64797963080086	2.60585413120253	-0.925065590325061	-0.585679939049597	3	2	2001	2356742.24754271
289	289	289	289	289	289	289	289	289	289	-0.265505772749989	-0.96410927007079	0.511953153531145	0.859013369272863	-2.48764616161829	2.9478922602837	0.914819275506797	2.64139155940987	0.522745121202321	-0.923648880284373	2	2	2001	2356742.24754271
290	290	290	290	290	290	290	290	290	290	-0.379480316295648	-0.925199810605339	0.702190233530376	0.71198937908831	10.7238140816596	-2.48878060971727	6.90119594807097	0.909005441878898	-1.98381023810624	0.524259067147311	7	6	2001	2356742.24754271
291	291	291	291	291	291	291	291	291	291	-0.487950823215182	-0.872871121141962	0.851836364243958	0.523807988247253	-1.87409338414645	10.721412282407	-4.22009470753432	6.89718630897761	-0.205599556657508	-1.98233168338354	8	8	2001	2356742.24754271
292	292	292	292	292	292	292	292	292	292	-0.589344021806996	-0.807882184455354	0.95224107146628	0.30534724792071	-3.63208902054273	-1.8775845218884	-3.89430371366206	-4.22156077614467	0.286954127988908	-0.204286382440336	2	2	2001	2356742.24754271
293	293	293	293	293	293	293	293	293	293	-0.682189290658794	-0.731175609351441	0.997600340580942	0.0692355434209019	-1.10964702374559	-3.636409656347	2.04607013083781	-3.89290187772458	-0.635606216493771	0.287984089384519	3	3	2001	2356742.24754271
294	294	294	294	294	294	294	294	294	294	-0.765139988750275	-0.643863958934828	0.985292124592203	-0.170878404769541	18.5844903413343	-1.1144715166656	10.8379567491452	2.05018630160754	-2.76358753508427	-0.634956364559316	4	3	2001	2356742.24754271
295	295	295	295	295	295	295	295	295	295	-0.836992987326515	-0.547213613834886	0.916027914698799	-0.401114521667528	0.945158202452624	18.5795333429392	1.58075390959613	10.8441649219522	-0.559728649031027	-2.76338625127679	2	2	2001	2356742.24754271
296	296	296	296	296	296	296	296	296	296	-0.896706120249048	-0.442626404440472	0.793811611691203	-0.608163732184199	-3.44458261371689	0.940462788184018	-2.32238513320314	1.58804457775423	-0.317056502935593	-0.560010189410127	1	1	2001	2356742.24754271
297	297	297	297	297	297	297	297	297	297	-0.943413299722134	-0.331619278552069	0.625708075660561	-0.780057308185211	-3.32032381928398	-3.44862412212247	-2.62169865508747	-2.31526429060221	0.299317934220463	-0.317817253431492	2	1	2001	2356742.24754271
298	298	298	298	298	298	298	298	298	298	-0.976437078153678	-0.215802299354546	0.421434733281196	-0.906858735186582	-3.23973245771209	-3.32334546526635	-2.59249778733725	-2.61605425761506	0.18720892295128	0.298120791741906	0	0	2001	2356742.24754271
299	299	299	299	299	299	299	299	299	299	-0.995298473951708	-0.0968552928311152	0.19279985029791	-0.981238104501198	-2.93805795918234	-3.2414178889774	-3.76147723035784	-2.5894832415722	0.361442591915443	0.185656311548077	1	1	2001	2356742.24754271
300	300	300	300	300	300	300	300	300	300	-0.999723918741704	0.0234965166722975	-0.046980059448818	-0.998895827408537	1.50237004261197	-2.93816093497425	0.416614478856019	-3.76189463979799	-0.520607475810461	0.359650050932738	1	1	2001	2356742.24754271
301	301	301	301	301	301	301	301	301	301	-0.989649225241307	0.143507529347002	-0.284044230469109	-0.958811178041439	1.15276088019242	1.50400909370877	2.08617003866586	0.412475063248169	-1.50172873546196	-0.522495484457146	2	1	2001	2356742.24754271
302	302	302	302	302	302	302	302	302	302	-0.965220518241824	0.261437088350114	-0.504688883809861	-0.863301297670029	0.553007820384104	1.15620324276133	-3.58121154226536	2.07863034213347	-0.596150655026951	-1.50354641124045	3	3	2001	2356742.24754271
303	303	303	303	303	303	303	303	303	303	-0.926792115193409	0.375574726539642	-0.696159390445722	-0.717887249569346	-2.06940542650675	0.558210521273757	-0.730032552790423	-3.59119554751297	-0.335837474041647	-0.597719905701923	2	2	2001	2356742.24754271
304	304	304	304	304	304	304	304	304	304	-0.874921387134242	0.48426497533385	-0.847387567919243	-0.53097486732981	-1.40179807390159	-2.06258956212217	-2.95793096164538	-0.740931912031284	0.276054528298298	-0.336977910374584	1	1	2001	2356742.24754271
305	305	305	305	305	305	305	305	305	305	-0.810360674501493	0.585931375863664	-0.949631489912932	-0.313368845557029	17.6049451953623	-1.39361430752249	8.60609576162828	-2.96778443180953	-2.29902457760019	0.275515223465197	7	7	2002	2390211.49381576
306	306	306	306	306	306	306	306	306	306	-0.73404637507835	0.679099344156902	-0.996980823792918	-0.0776481615313307	10.6661693416903	17.6141653707181	4.08829384276566	8.59947633391002	-1.54068504043652	-2.2988086507759	3	2	2002	2390211.49381576
307	307	307	307	307	307	307	307	307	307	-0.647085362347003	0.762417558714546	-0.986698484481038	0.162561067672496	5.44672896841661	10.6760251451863	3.9578924108583	4.08707694025889	-1.72316178623037	-1.53958733044584	3	2	2002	2390211.49381576
308	308	308	308	308	308	308	308	308	308	-0.55073893123782	0.834677560270445	-0.919378854943073	0.393373259238046	-1.84338636337033	5.45677141636633	-1.20220546508589	3.9639684242144	-1.20820647438624	-1.72109126301738	3	3	2002	2390211.49381576
309	309	309	309	309	309	309	309	309	309	-0.4464045041278	0.894831279456867	-0.798913427167975	0.601446037388826	-1.49114104612593	-1.8336304198992	-8.27781086625731	-1.18746290043525	-0.380877395932675	-1.20511377289701	0	0	2002	2390211.49381576
310	310	310	310	310	310	310	310	310	310	-0.335595362427121	0.942006238152067	-0.632265849802504	0.774751505434819	4.93969597924826	-1.48214329279834	4.8158153783439	-8.25373391163103	-1.50322327211647	-0.376758762488824	5	5	2002	2390211.49381576
311	311	311	311	311	311	311	311	311	311	-0.219918697729761	0.975518204027401	-0.429069386082762	0.903271532777692	1.68019207304452	4.94749108295225	-1.79638008829562	4.84907367843484	-1.11049743274128	-1.49812206963879	4	3	2002	2390211.49381576
312	312	312	312	312	312	312	312	312	312	-0.101052300877409	0.994881114750592	-0.201070051490058	0.979576864974763	-3.92063259225727	1.6863917237014	0.738220598148203	-1.75493982649387	-0.0506082132409894	-1.10450309912741	0	0	2002	2390211.49381576
313	313	313	313	313	313	313	313	313	313	0.0192797729581732	0.999814127903122	0.0385523787726923	0.999256580709363	-4.64621087657138	-3.91634783907316	-8.71086982565223	0.786066230080267	-0.178938403036181	-0.0438527118604512	1	1	2002	2390211.49381576
314	314	314	314	314	314	314	314	314	314	0.139332210217237	0.990245694358718	0.275946242506205	0.96117307039196	0.0672342441177118	-4.64406937028617	1.94637106672782	-8.65901538865235	-0.540665586658261	-0.171590347021344	1	0	2002	2390211.49381576
315	315	315	315	315	315	315	315	315	315	0.257363753228824	0.966314596042082	0.497388702474371	0.867527797047946	-4.67739947849048	0.0671080034746909	-0.754155734087229	1.99944589268952	-0.18342916226341	-0.532922351223779	3	2	2002	2390211.49381576
316	316	316	316	316	316	316	316	316	316	0.371662455660328	0.928367933016072	0.690079011482113	0.723734038105069	-6.52495533502923	-4.67980707472109	-5.60558880062419	-0.702767659712529	0.906809847908403	-0.175507414044893	0	0	2002	2390211.49381576
317	317	317	317	317	317	317	317	317	317	0.480570512831284	0.876956089092878	0.842878474931764	0.538103964394153	-1.03358946317365	-6.52954607941146	-4.11661332530228	-5.55862661121385	0.400297664642354	0.91468468515504	2	2	2002	2390211.49381576
318	318	318	318	318	318	318	318	318	318	0.582508306748852	0.812824748988726	0.946954336433967	0.321368145137171	-5.73326769356742	-1.04015858015505	-3.90658647430061	-4.07638087507948	0.0376994602409291	0.407902427901471	4	3	2002	2390211.49381576
319	319	319	319	319	319	319	319	319	319	0.675997317112465	0.736904082806406	0.996290365892703	0.0860552545134995	-7.70211263513561	-5.74151496301964	-1.45278780867696	-3.87473519638114	0.226500251101129	0.0448241409544044	1	1	2002	2390211.49381576
320	320	320	320	320	320	320	320	320	320	0.759681565983123	0.650295254715449	0.988034634907252	-0.154232163389139	-6.80695494902806	-7.71165875879928	-4.89945065912911	-1.43017422218719	0.701741670799351	0.232958164120241	3	3	2002	2390211.49381576
321	321	321	321	321	321	321	321	321	321	0.832347285080799	0.554254451509975	0.92266437591655	-0.385604005962754	-5.53837577803585	-6.81736222811207	-6.20975505149323	-4.88608391254155	0.893952847985799	0.707378339328221	1	0	2002	2390211.49381576
322	322	322	322	322	322	322	322	322	322	0.892940520452674	0.450174662696279	0.803958395205244	-0.594685546132584	-9.88482147214648	-5.54917192478162	-11.3706361751706	-6.2048389280741	0.932845044215995	0.89865311856542	3	2	2002	2390211.49381576
323	323	323	323	323	323	323	323	323	323	0.94058241917157	0.339565476374376	0.638778634470714	-0.769390574509287	7.09533054642401	-9.8955252005143	-1.5835712661845	-11.3726985744879	-0.791805938767905	0.936538046779799	3	2	2002	2390211.49381576
324	324	324	324	324	324	324	324	324	324	0.974581976344147	0.224031183956913	0.436673508046895	-0.899620057229727	-6.47121032247381	7.08518360543788	-3.67369007260067	-1.59066374310293	0.434331865306171	-0.789144247882244	4	4	2002	2390211.49381576
325	325	325	325	325	325	325	325	325	325	0.994446057544417	0.105247511297729	0.209325945352777	-0.977845922731269	11.5737575912844	-6.48037779363716	0.246828173545929	-3.68363186138118	-0.413904740046722	0.435985028757165	0	0	2002	2390211.49381576
326	326	326	326	326	326	326	326	326	326	0.999886551305789	-0.0150626862749099	-0.0301219548656413	-0.999546230964367	-1.7279928166614	11.5659283638383	-1.58561792744464	0.236192094194024	-1.02592224873058	-0.413193011839481	4	3	2002	2390211.49381576
327	327	327	327	327	327	327	327	327	327	0.990824547930864	-0.1351544124977	-0.267828619327791	-0.963466569564803	-5.34695399195872	-1.73420735699358	0.830505166935332	-1.59505967322317	0.484172519035359	-1.02604543393095	4	4	2002	2390211.49381576
328	328	328	328	328	328	328	328	328	328	0.96739148400895	-0.253285839846923	-0.490053128975937	-0.871692566666077	5.6528297765934	-5.35137332290598	1.02167034784178	0.823685255650223	0.481393981303964	0.483353431762269	2	2	2002	2390211.49381576
329	329	329	329	329	329	329	329	329	329	0.929927236041008	-0.367743573253335	-0.683949529294636	-0.729529328661737	-5.4155233133419	5.65028224783754	-1.0363337755973	1.01831189420211	0.579751418127131	0.480041903334646	3	3	2002	2390211.49381576
330	330	330	330	330	330	330	330	330	330	0.878975190822438	-0.476867501428498	-0.838309406130267	-0.545194772162682	-2.18729291407456	-5.41622837488512	0.581247254276438	-1.03602489876446	0.32280620256839	0.578043426666717	6	5	2002	2390211.49381576
331	331	331	331	331	331	331	331	331	331	0.815274364083468	-0.579074875355767	-0.944209801524773	-0.329344577463406	-4.84306119263896	-2.1862866791884	-3.77061314155971	0.584832903368505	0.13740289391527	0.320923228977229	3	3	2002	2390211.49381576
332	332	332	332	332	332	332	332	332	332	0.739748681699649	-0.672883264707654	-0.995529016010487	-0.0944562241527381	-2.52703592667923	-4.84056675692807	4.99557796623044	-3.76462557844158	0.553423691681581	0.135519431748178	3	3	2002	2390211.49381576
333	333	333	333	333	333	333	333	333	333	0.653493578939182	-0.756932059226758	-0.989300480795797	0.145892284570519	11.1363479712596	-2.52335318727173	6.58232479731829	5.0027774446761	0.196703982989058	0.551698116957417	6	6	2002	2390211.49381576
334	334	334	334	334	334	334	334	334	334	0.557760112113524	-0.830002203210997	-0.925884243834875	0.377807314670218	-0.545021697224495	11.1408617448033	5.58256692766364	6.58943253870627	-0.344893344521351	0.19527004033441	10	9	2002	2390211.49381576
335	335	335	335	335	335	335	335	335	335	0.453936813078312	-0.891033876871304	-0.808946156823545	0.587882739464612	-1.6401286175608	-0.540068950135343	0.471184919033098	5.58837117167635	0.551089097299467	-0.345933407001563	2	2	2002	2390211.49381576
336	336	336	336	336	336	336	336	336	336	0.34352954976921	-0.939141868109054	-0.645245966241836	0.763974896870728	-2.43819759849106	-1.63513934815634	-0.822638171983573	0.474747342042178	0.858861581596917	0.550508834458972	3	3	2002	2390211.49381576
337	337	337	337	337	337	337	337	337	337	0.228139684878718	-0.973628411758531	-0.444246558095115	0.895904568366879	9.25765302450675	-2.43355986494856	3.42095798462757	-0.821849061309263	0.300071730859978	0.858768173799528	2	2	2002	2390211.49381576
338	338	338	338	338	338	338	338	338	338	0.109440849463198	-0.993993310072444	-0.217566944430128	0.976045400937547	0.858480681549645	9.26158926936809	0.734063953168971	3.41891728483801	-0.0504288873180735	0.300453258788933	4	3	2002	2390211.49381576
339	339	339	339	339	339	339	339	339	339	-0.0108453316405377	-0.999941187661358	0.0216893876024411	0.999764757563213	-1.272914387998	0.861424841899616	0.646837977567455	0.729607027826135	-0.344559110256903	-0.0496210182759317	1	1	2002	2390211.49381576
340	340	340	340	340	340	340	340	340	340	-0.130974210507495	-0.991385775660483	0.259691938550984	0.965691512363877	-3.33280521726201	-1.27117600334455	3.85593177247256	0.640772869361733	0.98043087507646	-0.343405616784448	0	0	2002	2390211.49381576
341	341	341	341	341	341	341	341	341	341	-0.249203420746699	-0.968451162985591	0.482682685284257	0.875795310176287	1.98143818116685	-3.33239657639809	0.416952893457311	3.84932677102041	-0.383985452505981	0.981823672754612	2	2	2002	2390211.49381576
342	342	342	342	342	342	342	342	342	342	-0.363818149031925	-0.93146999652967	0.677771380032397	0.735272708869968	3.24022837005332	1.98049017473799	2.73451286991541	0.410963922261536	-0.317832753854432	-0.382477194241688	0	0	2002	2390211.49381576
343	343	343	343	343	343	343	343	343	343	-0.473156006998636	-0.88097865640497	0.833680686631198	0.552246786082213	20.2600153543883	3.23799531503812	9.15911682364482	2.73019791927022	-0.772835531352794	-0.316341255388285	1	1	2002	2390211.49381576
344	344	344	344	344	344	344	344	344	344	-0.575631142761943	-0.817709476209356	0.941398080475323	0.337297574965159	-1.97092017830035	20.2566628040472	1.22636889067535	9.15726465483612	0.041695801847546	-0.771491734282675	8	7	2002	2390211.49381576
345	345	345	345	345	345	345	345	345	345	-0.669757242338541	-0.742580121155335	0.994696828320835	0.102850472670145	-3.30080895468548	-1.97514298027182	-1.38906649771469	1.22736729072936	0.191588078334958	0.0427718118436894	0	0	2002	2390211.49381576
346	346	346	346	346	346	346	346	346	346	-0.754169087356606	-0.656680278123002	0.990495932074214	-0.137542024648593	-3.56552812004158	-3.30558445134255	-2.7131733301604	-1.38530304334172	0.396286132989402	0.192295987474861	0	0	2002	2390211.49381576
347	347	347	347	347	347	347	347	347	347	-0.827642356377846	-0.561255850686055	0.929038229585317	-0.369983740141347	-3.44674625300859	-3.57049002848541	-4.36666837260932	-2.70720483991802	0.728808314185794	0.396553110169756	1	1	2002	2390211.49381576
348	348	348	348	348	348	348	348	348	348	-0.889111382630164	-0.457690888348761	0.813876357113989	-0.581038101445045	-2.85844633680339	-3.45150221167676	-0.102635251467118	-4.35945756480802	0.815748267419411	0.728595043110637	0	0	2002	2390211.49381576
349	349	349	349	349	349	349	349	349	349	-0.937684610590571	-0.347487512094477	0.651667384926792	-0.758504857876781	-2.19749187708795	-2.86260228222424	2.45892348668897	-0.0954110358269359	-0.455536811151213	0.815052924951137	1	1	2002	2390211.49381576
350	350	350	350	350	350	350	350	350	350	-0.972657527233575	-0.232244127408783	0.451787997359893	-0.892125330568265	-1.57963004434569	-2.20067671637504	-2.83939806556093	2.46484973938805	0.658871902518981	-0.456676885129274	2	2	2002	2390211.49381576
351	351	351	351	351	351	351	351	351	351	-0.993522880388626	-0.113632240778262	0.225792462326065	-0.974175427711422	-3.06805644031337	-1.58151916974992	-2.76637622587538	-2.83595708037035	1.08814103909295	0.657362842088875	1	1	2002	2390211.49381576
352	352	352	352	352	352	352	352	352	352	-0.9999780359979	0.00662778407785333	-0.0132552770103799	-0.999912144956435	-2.24454074488259	-3.068392696623	-2.41858815887203	-2.76628260438195	1.17539298546663	1.08637398038149	0	0	2002	2390211.49381576
353	353	353	353	353	353	353	353	353	353	-0.991929367563858	0.126791678608513	-0.251536779149005	-0.967847740471271	-2.2088443589623	-2.24315160567146	-3.54332636543865	-2.42221125140228	0.692139520062739	1.17350875862306	0	0	2002	2390211.49381576
354	354	354	354	354	354	354	354	354	354	-0.969493614121305	0.245116568550578	-0.475277895850225	-0.87983573564398	-2.27789205488671	-2.20565428527289	-2.21780548164748	-3.55043333229694	1.32414450091121	0.690301454510489	0	0	2002	2390211.49381576
355	355	355	355	355	355	355	355	355	355	-0.932996187037792	0.359886252825725	-0.671545003307441	-0.740963770054116	-2.17046004081146	-2.27292928733821	-2.0988533265843	-2.22752737654548	1.21441909144076	1.32252955395026	0	0	2002	2390211.49381576
356	356	356	356	356	356	356	356	356	356	-0.882966450200713	0.469436095565682	-0.828992645795426	-0.559259504360095	0.265416687569808	-2.16385739732736	3.36403973983859	-2.10973464783278	-0.136660502405397	1.21320795271061	0	0	2002	2390211.49381576
357	357	357	357	357	357	357	357	357	357	-0.820130042048022	0.572177170228165	-0.938519373356286	-0.34522657173938	-1.43203643856965	0.273427089776018	-1.10495642894864	3.35391081421223	0.843021430666686	-0.137293763418555	0	0	2003	2424156.0531814
358	358	358	358	358	358	358	358	358	358	-0.745398350804798	0.666619305614147	-0.993793862038849	-0.111237402765025	-1.87996065665298	-1.42293861068467	-0.855396100927644	-1.11216237851138	1.46880170585508	0.843123284351285	1	1	2003	2424156.0531814
359	359	359	359	359	359	359	359	359	359	-0.659855295578511	0.751392699523355	-0.991620903679038	0.129181977793991	-1.93542464796934	-1.87016766989187	-1.70051163165168	-0.857492217184624	1.18496542314791	1.46976959901541	0	0	2003	2424156.0531814
360	360	360	360	360	360	360	360	360	360	-0.564741605041639	0.825267786560819	-0.932126108743035	0.362133839069987	-0.694416603196803	-1.92538013099818	-1.91434810558634	-1.69555343732862	1.07900263109897	1.18689577496426	1	1	2003	2424156.0531814
361	361	361	361	361	361	361	361	361	361	-0.461436821726135	0.88717307192863	-0.818748645263518	0.574152119110566	1.16610002453344	-0.684591843496914	2.62788657438744	-1.90087681240769	0.410109662618809	1.08195093075789	0	0	2003	2424156.0531814
362	362	362	362	362	362	362	362	362	362	-0.351439292941721	0.936210672539372	-0.658042433603459	0.752980846753247	-0.996982255795732	1.17523157284163	-2.51259252326	2.65064644848121	0.451938722362418	0.414086197625216	1	1	2003	2424156.0531814
363	363	363	363	363	363	363	363	363	363	-0.2363444385329	0.971669340040411	-0.45929728922297	0.888282612749136	0.893054137969534	-0.988993706540981	0.0914589810514751	-2.48057850179191	-0.550398218608123	0.456906721923459	0	0	2003	2424156.0531814
364	364	364	364	364	364	364	364	364	364	-0.117821610681981	0.993034776861467	-0.234001913746078	0.972236136112608	-3.16730221505165	0.899498269944419	-0.76658832486813	0.131844238671309	1.00522267746503	-0.544521899500261	1	1	2003	2424156.0531814
365	365	365	365	365	365	365	365	365	365	0.00241011861309982	0.999997095659918	0.00482022322659146	0.999988382656542	1.45213047356402	-3.16273338545776	-1.14235526486036	-0.719507201158712	0.392047258119679	1.01188100304213	0	0	2003	2424156.0531814
366	366	366	366	366	366	366	366	366	366	0.122606891204089	0.992455313970996	0.243363721409924	0.969935100458537	-2.68542847467662	1.45458200710207	-1.54924049608056	-1.09090039698029	0.339979624336204	0.399323675099968	1	0	2003	2424156.0531814
367	367	367	367	367	367	367	367	367	367	0.241025355959813	0.970518818871868	0.467839287568579	0.883813555568891	-2.38463597124265	-2.68523383660391	-0.174952340933783	-1.49616117048203	0.463984396831445	0.347680245102001	0	0	2003	2424156.0531814
368	368	368	368	368	368	368	368	368	368	0.355947954579494	0.93450578041587	0.665270842163485	0.74660210726135	4.73799484315631	-2.38672755990044	2.90163077122153	-0.123156379743396	-0.7074910230429	0.47189463974968	0	0	2003	2424156.0531814
369	369	369	369	369	369	369	369	369	369	0.465707833303397	0.884938536848665	0.82424561720494	0.56623242799971	3.90996665823622	4.73369975724505	1.45786098543734	2.94936383285256	-0.61834969493223	-0.699596014357831	1	1	2003	2424156.0531814
370	370	370	370	370	370	370	370	370	370	0.568713019197374	0.822536018539861	0.935573885004784	0.353131003590814	-7.88426522890289	3.90365847157886	-2.80357816322542	1.49915183923361	0.186503393517946	-0.610694065138374	3	2	2003	2424156.0531814
371	371	371	371	371	371	371	371	371	371	0.663469510355433	0.748203320514365	0.99282018141595	0.119616417657445	-6.33321693647092	-7.89229878444496	-4.57790451133443	-2.77048278556569	1.43255544167962	0.193707159278106	1	1	2003	2424156.0531814
372	372	372	372	372	372	372	372	372	372	0.748602945116349	0.663018574825116	0.992675315561853	-0.120812738873744	6.87177122951849	-6.34260647586722	3.25494562050771	-4.55397773382385	-0.641441687063768	1.43911682316548	3	2	2003	2424156.0531814
373	373	373	373	373	373	373	373	373	373	0.822878536001294	0.568217313171966	0.935147661587071	-0.354258170023265	-2.32888998433038	6.86145660451251	-2.07982194812356	3.26957640843063	0.286237993602949	-0.635682149237628	8	5	2003	2424156.0531814
374	374	374	374	374	374	374	374	374	374	0.885218979247444	0.46517454657377	0.823562674579851	-0.567225282439775	-9.90127398610596	-2.3396607345861	-2.52373218836163	-2.07379774892187	1.01187934230119	0.291074677764643	2	1	2003	2424156.0531814
375	375	375	375	375	375	375	375	375	375	0.934720080175438	0.355384822012453	0.664370658649227	-0.747403256566355	20.4536072840752	-9.91201926690133	0.637487821342172	-2.52492645033272	0.0705755989839223	1.0157158927017	6	6	2003	2424156.0531814
376	376	376	376	376	376	376	376	376	376	0.970663867757959	0.240440545310394	0.46677389935364	-0.88437668834168	10.0949764461171	20.4433557428701	1.16475298920328	0.630970837389897	-0.33638794039898	0.0733813575847375	11	8	2003	2424156.0531814
377	377	377	377	377	377	377	377	377	377	0.992529008173874	0.12200888464938	0.242194714538899	-0.970227664133229	-3.77926674953547	10.0856485732726	1.96114271751892	1.15507707715129	0.423547533191445	-0.334596650143757	6	4	2003	2424156.0531814
378	378	378	378	378	378	378	378	378	378	0.999998366308358	0.00180758972542516	0.00361517354476186	-0.999993465238769	5.36086657902417	-3.78730202487755	2.32362643083149	1.95048171349173	0.340212333074447	0.424385486481012	10	7	2003	2424156.0531814
379	379	379	379	379	379	379	379	379	379	0.992963605525803	-0.118419922737678	-0.235173346895383	-0.971953443797605	-1.64677999785525	5.35441280890274	-0.404058211757725	2.313919298467	1.10273903393646	0.340198325620335	7	7	2003	2424156.0531814
380	380	380	380	380	380	380	380	380	380	0.971526758999842	-0.236929855753266	-0.46036738974054	-0.887728486905473	4.67648160846919	-1.65145769563166	1.56290578440374	-0.411310045357986	0.123852817032757	1.10200801290685	7	5	2003	2424156.0531814
381	381	381	381	381	381	381	381	381	381	0.935998749809651	-0.352003324351874	-0.658949343044391	-0.752187319290458	-0.754225738708197	4.67367138621793	2.18110397377598	1.55903586179789	-0.269894342254431	0.122564913427965	4	3	2003	2424156.0531814
382	382	382	382	382	382	382	382	382	382	0.886894881267248	-0.461971286534081	-0.819439938639043	-0.573165060836092	-3.63039227330177	-0.755183098839186	-5.94350958756104	2.18091017454018	0.773070348320485	-0.271563420601884	3	2	2003	2424156.0531814
383	383	383	383	383	383	383	383	383	383	0.824927362884802	-0.565238751293581	-0.932561825009824	-0.361010308072147	-4.02489302146956	-3.62961415359468	-8.46561900535906	-5.9403395108973	0.490495346083684	0.771201113435412	2	2	2003	2424156.0531814
384	384	384	384	384	384	384	384	384	384	0.750994980386249	-0.660307912594312	-0.991775855735301	-0.127986921130685	-5.67817743390699	-4.02259044761652	-4.34323457671053	-8.4599012257249	1.34708281022456	0.488601952372475	1	1	2003	2424156.0531814
385	385	385	385	385	385	385	385	385	385	0.666170059591025	-0.745799873762721	-0.993659092694981	0.11243490340898	10.48676581026	-5.67464063323385	1.03263261560429	-4.33612665559284	-0.301159626342451	1.34532643488948	2	2	2003	2424156.0531814
386	386	386	386	386	386	386	386	386	386	0.571682913247436	-0.820474647201804	-0.938102673115979	0.34635729340185	-0.364447147473651	10.4911862995208	-2.19555888636945	1.03983034855858	0.517377546044134	-0.302641334692234	3	3	2003	2424156.0531814
387	387	387	387	387	387	387	387	387	387	0.468903996401059	-0.883249139348075	-0.828318102516216	0.560258084318232	-1.21949680428407	-0.359531601747203	-0.638704959450536	-2.18950772709194	0.189861212588161	0.516277503092157	0	0	2003	2424156.0531814
388	388	388	388	388	388	388	388	388	388	0.359324029119399	-0.933212860015013	-0.670651609773265	0.741772484194802	-0.618645232870476	-1.21448869741458	-0.590261463909237	-0.634786330234298	0.247490437655213	0.189214047683656	5	4	2003	2424156.0531814
389	389	389	389	389	389	389	389	389	389	0.24453237487534	-0.969641128272634	-0.474217295746623	0.880407835275652	-1.94358543337963	-0.613936105309208	0.353194260536048	-0.589069537021547	0.0278534851543903	0.247328709800093	2	2	2003	2424156.0531814
390	390	390	390	390	390	390	390	390	390	0.12619398819277	-0.992005583322999	-0.250370281738049	0.968150154688006	6.5434088621497	-1.93953192239148	2.78812860785233	0.351535090166412	-0.152039094213374	0.0281706471702662	0	0	2003	2424156.0531814
391	391	391	391	391	391	391	391	391	391	0.00602526590861857	-0.999981847920616	-0.012050313075027	0.999927392341461	-2.45068556897026	6.54650669761351	4.01421781864416	2.78396913554106	0.443321868145849	-0.151286727441289	5	3	2003	2424156.0531814
392	392	392	392	392	392	392	392	392	392	-0.114230847691535	-0.993454233186247	0.226966238399217	0.973902626871347	5.80882721448528	-2.44876875605065	1.50480654673271	4.00831778547208	-0.292996336106255	0.444432868808693	0	0	2003	2424156.0531814
393	393	393	393	393	393	393	393	393	393	-0.232830140786056	-0.972517416574914	0.452862734036058	0.891580251083091	4.12114164427921	5.80942590221133	-0.189336976299717	1.49820757438669	-0.290956432486669	-0.291629892891888	1	1	2003	2424156.0531814
394	394	394	394	394	394	394	394	394	394	-0.348052432314153	-0.937475068660603	0.6525809557624	0.757719008720404	0.884728978516829	4.12038149019501	-1.46929704081036	-0.195480068662394	-0.00913205649554917	-0.28945646901016	1	1	2003	2424156.0531814
395	395	395	395	395	395	395	395	395	395	-0.458226521727408	-0.888835448654925	0.814575952050333	0.580056909571203	-2.43589890803852	0.882667929148515	-3.03451556684374	-1.47390162800286	0.122229958178842	-0.00763019620229916	0	0	2003	2424156.0531814
396	396	396	396	396	396	396	396	396	396	-0.561754428320774	-0.827304032543055	0.92948340769739	0.368863924524001	-3.12387341145711	-2.43910796098477	0.721084922081832	-3.03674611686045	1.30817594101141	0.123602010028559	1	1	2003	2424156.0531814
397	397	397	397	397	397	397	397	397	397	-0.657134568572653	-0.753773280759429	0.990660959306881	0.136348317573667	-0.577243106722776	-3.12799212386746	-2.23236452856431	0.721678212504882	0.567477145374405	1.30929602100902	1	1	2003	2424156.0531814
398	398	398	398	398	398	398	398	398	398	-0.74298353532647	-0.669309693814292	0.994572165076838	-0.104049067532439	0.9755922750284	-0.581962391421171	-7.3109866310713	-2.22896488372978	-1.63889579433545	0.568241674490243	0	0	2003	2424156.0531814
399	399	399	399	399	399	399	399	399	399	-0.818056162925285	-0.575138343618264	0.940990933063121	-0.33843177140008	-3.48228563943865	0.970633186164966	-3.03256262103883	-7.30527691505848	0.120747542054142	-1.63856390080682	0	0	2003	2424156.0531814
400	400	400	400	400	400	400	400	400	400	-0.88126358727214	-0.472625104864563	0.833014590695632	-0.553251020503522	-2.01429574751427	-3.487094379042	-5.48265114395153	-3.02545605973643	0.405955621665775	0.120602501849826	0	0	2003	2424156.0531814
401	401	401	401	401	401	401	401	401	401	-0.931689038870136	-0.363256844187749	0.676884840048565	-0.736088930301515	9.72618286529119	-2.01855881857756	3.07591311519837	-5.47534959497301	-1.96725406368928	0.405326420305462	0	0	2003	2424156.0531814
402	402	402	402	402	402	402	402	402	402	-0.968601139778015	-0.248619854437916	0.481626948760019	-0.876376335958539	0.724053189578981	9.72284122885359	-1.08530966672683	3.08209762373458	-0.0691733228150863	-1.96833557946487	0	0	2003	2424156.0531814
403	403	403	403	403	403	403	403	403	403	-0.99146451162008	-0.130376846863071	0.258528033603321	-0.966003755604087	-1.61182058346627	0.72196543800275	-1.44864846430476	-1.08145941279602	0.186564812368887	-0.0706366481911762	1	1	2003	2424156.0531814
404	404	404	404	404	404	404	404	404	404	-0.99994754079054	-0.0102428349079636	0.0204845951538835	-0.999790168666096	-2.5769224260579	-1.61238671882478	-4.93110993473036	-1.44805123018853	0.371691592313579	0.184826008046105	1	1	2003	2424156.0531814
405	405	405	405	405	405	405	405	405	405	-0.99392718822452	0.110039740585389	-0.218742979905983	-0.9757825109838	-2.64196815922956	-2.5757817072008	-3.17168438432543	-4.93421219656623	0.8577352409371	0.369814362843985	0	0	2003	2424156.0531814
406	406	406	406	406	406	406	406	406	406	-0.973490773974213	0.228726283988281	-0.445325854455995	-0.895368574025824	-1.69496609797128	-2.63903092664092	-3.46067972543843	-3.17834151021842	0.730455664898773	0.855880269941727	0	0	2003	2424156.0531814
407	407	407	407	407	407	407	407	407	407	-0.93893471070639	0.344095348749018	-0.646166133466146	-0.763196781938584	-1.18307229970317	-1.69024587550494	-3.5609748687459	-3.47011077071462	-0.210015390664764	0.728798579874461	2	1	2003	2424156.0531814
408	408	408	408	408	408	408	408	408	408	-0.890760204490815	0.454473605499244	-0.809654003540368	-0.586907483809036	-1.69715610532559	-1.17668744449526	-6.74262227807143	-3.57180035907655	0.922375372813002	-0.211293803549875	0	0	2003	2424156.0531814
409	409	409	409	409	409	409	409	409	409	-0.829665985235905	0.558260112261779	-0.926338852115153	-0.376691294114931	-1.74200059992519	-1.68932537208757	-3.95948303625405	-6.75298372126126	1.09969606825187	0.921651252763347	0	0	2004	2458582.67579269
410	410	410	410	410	410	410	410	410	410	-0.756538172210539	0.65394953474128	-0.989475571462201	-0.144700012023327	-1.26363906996077	-1.73303284113104	-3.5252473304471	-3.96723222423171	0.265802258994437	1.09968642814621	3	2	2004	2458582.67579269
411	411	411	411	411	411	411	411	411	411	-0.672437421643747	0.740153979907634	-0.995414467736894	0.0956558279462202	15.0035992297085	-1.25391763330037	7.36266196742391	-3.52818415250286	0.166712785905399	0.266642235510145	7	6	2004	2458582.67579269
412	412	412	412	412	412	412	412	412	412	-0.578583542815573	0.815623126194311	-0.943812235911634	0.33048216796596	11.4895823253179	15.0136365373348	4.16899926071473	7.36653125690452	-1.7908095065641	0.168504060809792	13	11	2004	2458582.67579269
413	413	413	413	413	413	413	413	413	413	-0.47633780576924	0.879262358340755	-0.837651804935045	0.546204589589891	1.91940390578368	11.4994665798632	0.388531248929379	4.18121468830989	-1.00198461059205	-1.78800540410039	3	3	2004	2458582.67579269
414	414	414	414	414	414	414	414	414	414	-0.367183197256397	0.930148643848159	-0.683069905943737	0.73035299930514	2.66429178512621	1.92866039337479	2.33534921719017	0.409973430763779	-0.963793301324748	-0.998150895830048	1	1	2004	2458582.67579269
415	415	415	415	415	415	415	415	415	415	-0.25270291128568	0.967543920774526	-0.489002331152967	0.872282477255484	-2.60306261635092	2.67246587637183	-0.295093743576069	2.36610156421402	-0.770079683362743	-0.958960139491323	3	2	2004	2458582.67579269
416	416	416	416	416	416	416	416	416	416	-0.134557386251123	0.990905802690279	-0.266667389662149	0.963788619610532	1.73093339178798	-2.59638051802881	1.88309489581099	-0.255796564139126	-0.545476918853694	-0.764323863473871	5	4	2004	2458582.67579269
417	417	417	417	417	417	417	417	417	417	-0.0144602216968502	0.99989544552842	-0.0289174196320236	0.999581803976956	-4.0756509456548	1.73578153292749	1.19716391068623	1.92936564069596	-0.47561403124564	-0.538918994121321	2	1	2004	2458582.67579269
418	418	418	418	418	418	418	418	418	418	0.105846675975133	0.994382462227193	0.210504156549434	0.97759296237003	6.71839943001087	-4.07289213371805	0.204356233053001	1.24816488658545	-0.450151424710225	-0.468413068464105	1	1	2004	2458582.67579269
419	419	419	419	419	419	419	419	419	419	0.224618358363718	0.974446813882619	0.437757287294139	0.899093186171977	-1.29200630529236	6.71891436901355	3.83258898204516	0.257382598510811	-0.887951971265172	-0.442497641220684	0	0	2004	2458582.67579269
420	420	420	420	420	420	420	420	420	420	0.34013214404926	0.940377649981354	0.639705332608326	0.768620249168906	4.12992383738575	-1.29378025779072	2.73058529986327	3.88473790892769	-0.706876477271583	-0.880057658555141	5	3	2004	2458582.67579269
421	421	421	421	421	421	421	421	421	421	0.45071260461046	0.892669114535311	0.804674443335045	0.593716296090511	-5.83124661277403	4.12592815838743	1.76972434924931	2.77904223213006	-0.393550290891276	-0.69896570804378	1	0	2004	2458582.67579269
422	422	422	422	422	422	422	422	422	422	0.554755865277225	0.832013178946414	0.923128382016945	0.384491859881035	-8.01952500549882	-5.83728820425936	-2.84226957040016	1.81203899214946	0.20726504385276	-0.385847975895241	2	2	2004	2458582.67579269
423	423	423	423	423	423	423	423	423	423	0.650752867758968	0.759289605554744	0.988219776548651	0.153041410206959	-6.96598905440923	-8.02733757468761	-1.16143146481611	-2.80794927256357	0.0212020646082689	0.214544145790531	2	2	2004	2458582.67579269
424	424	424	424	424	424	424	424	424	424	0.737311257841359	0.675553187440036	0.996185940740305	-0.0872557818792151	0.881346005326192	-6.9752135260938	1.01802172588801	-1.13619394559089	0.0157241721703514	0.0278637772397037	1	1	2004	2458582.67579269
425	425	425	425	425	425	425	425	425	425	0.81317558029033	0.58201844955249	0.946566380909049	-0.322509048761031	-5.77220700106871	0.871133267049361	-0.582273640694024	1.03393025994847	0.0858993577116702	0.021604198981686	0	0	2004	2458582.67579269
426	426	426	426	426	426	426	426	426	426	0.87724548815391	0.480042033069613	0.842229415269097	-0.539119292972784	20.488169885009	-5.78294287369355	5.61033956039667	-0.575113847034497	-1.35977581223944	0.0908709361033221	6	4	2004	2458582.67579269
427	427	427	427	427	427	427	427	427	427	0.928591702351277	0.371103018479179	0.689206367354556	-0.724565099351284	-7.01867732385004	20.4773922702442	-0.769124331726708	5.61005098237108	0.330938694120168	-1.35579631547534	5	5	2004	2458582.67579269
428	428	428	428	428	428	428	428	428	428	0.966469490069104	0.256781472784868	0.496342918123169	-0.868126550468869	-7.52863316879459	-7.02902500211295	-0.845694395139509	-0.775022992350016	0.105214619444106	0.333888843887137	1	1	2004	2458582.67579269
429	429	429	429	429	429	429	429	429	429	0.990329466472502	0.138735531989065	0.27478777075102	-0.961504904327422	-6.44075851647434	-7.53811418162047	-0.752188853477043	-0.855061424768079	0.426613035892293	0.107145242045392	0	0	2004	2458582.67579269
430	430	430	430	430	430	430	430	430	430	0.999825563060984	0.0186773512519096	0.0373481864638566	-0.999302313100426	-7.6766086922095	-6.44899415402153	-1.20385646193543	-0.76283644894895	0.991602341212782	0.427579212010398	0	0	2004	2458582.67579269
431	431	431	431	431	431	431	431	431	431	0.99482004709537	-0.101651728451439	-0.202250354570772	-0.97933385220567	-0.610674735339952	-7.68329786437364	-1.25779973544121	-1.21379932999088	0.677037483780951	0.991700170005742	2	2	2004	2458582.67579269
432	432	432	432	432	432	432	432	432	432	0.975385519293078	-0.220506436988523	-0.430157571099033	-0.902753822493253	12.0387366424776	-0.615609003847512	4.11613123213166	-1.26546523672096	-0.0665310932411277	0.676397683066452	6	6	2004	2458582.67579269
433	433	433	433	433	433	433	433	433	433	0.941803860816948	-0.336162888716601	-0.633199012913347	-0.77398902449942	17.9755200120894	12.0356634350599	0.411676006395831	4.11175556407301	-0.437834355110791	-0.067751362040322	5	3	2004	2458582.67579269
434	434	434	434	434	434	434	434	434	434	0.894562144830687	-0.446943585965747	-0.799637625759674	-0.600482861928159	-4.73970642602039	17.9743080379445	-3.27711211352662	0.410973243243908	0.89389649154117	-0.439460955717835	3	2	2004	2458582.67579269
435	435	435	435	435	435	435	435	435	435	0.834345571920199	-0.551241749704389	-0.919852225846799	-0.392265066765688	-0.74247411931683	-4.73916058090772	-2.79828426423365	-3.27437387174959	0.644458994533681	0.892044460730648	2	2	2004	2458582.67579269
436	436	436	436	436	436	436	436	436	436	0.762027531846618	-0.647544624491434	-0.986893663923504	-0.161371918584497	2.35055079471427	-0.74036912626816	4.37229622565363	-2.79285928042128	-0.00483771385166317	0.642558842401987	1	1	2004	2458582.67579269
437	437	437	437	437	437	437	437	437	437	0.678656935776599	-0.734455419697014	-0.996886529192183	0.0788495270446354	-4.67977065150576	2.35393475024556	-3.47165078452434	4.37928676582232	1.09647216858611	-0.00662218039527947	1	1	2004	2458582.67579269
438	438	438	438	438	438	438	438	438	438	0.585443002725224	-0.810713568752906	-0.949253172081568	0.314512981120147	4.60492483912809	-4.67545110282446	-0.276562719366956	-3.46438759718629	-1.52125610364414	1.09494479999415	0	0	2004	2458582.67579269
439	439	439	439	439	439	439	439	439	439	0.483737720870941	-0.875213012589843	-0.846747095973601	0.531995634813176	3.25922641532359	4.60979525452921	-3.61710073068902	-0.270284199879687	-1.27102900382404	-1.52241472667588	3	3	2004	2458582.67579269
440	440	440	440	440	440	440	440	440	440	0.375016238126167	-0.927018242076011	-0.695293787635356	0.718725642283396	4.8422004710741	3.26424564681547	3.46385410781032	-3.61283766793201	-0.378947206182621	-1.27174243191033	4	4	2004	2458582.67579269
441	441	441	441	441	441	441	441	441	441	0.260855466381683	-0.965377866774868	-0.503648187344224	0.86390885131759	-0.0857037020968837	4.84697396758285	-1.10741508426595	3.46544640430698	-1.52541394449995	-0.379177385601285	0	0	2004	2458582.67579269
442	442	442	442	442	442	442	442	442	442	0.142911209751578	-0.989735513219234	-0.282888599056519	0.959152772254681	-2.90176099453576	-0.0815388354022785	1.09186315745354	-1.10868574119236	0.00290285946113636	-1.52516201149265	1	1	2004	2458582.67579269
443	443	443	443	443	443	443	443	443	443	0.0228941485543491	-0.999737894631374	-0.0457762957502056	0.998951715923943	-0.413954138551681	-2.89851392259885	1.92853594809952	1.08801623674361	0.416435927087628	0.00359821305812968	0	0	2004	2458582.67579269
444	444	444	444	444	444	444	444	444	444	-0.0974549726385143	-0.995239935044824	0.1939821612771	0.981005056616053	-3.63996575050433	-0.411861597716824	-3.73124867162503	1.92282168127345	0.561779767417078	0.417502399653107	0	0	2004	2458582.67579269
445	445	445	445	445	445	445	445	445	445	-0.216390593009933	-0.976306873506896	0.422527246635662	0.906350222513619	-3.49715063039451	-3.63917781763621	-6.72545123828635	-3.73781867762953	0.158959618210983	0.563117451913131	0	0	2004	2458582.67579269
446	446	446	446	446	446	446	446	446	446	-0.332187653360382	-0.943213317842217	0.626647637344533	0.779302725909845	-3.48558766399037	-3.49772179038123	-3.28165129422724	-6.73172694669394	0.485134546551861	0.160448691550959	2	2	2004	2458582.67579269
447	447	447	447	447	447	447	447	447	447	-0.443166616612422	-0.896439261701705	0.794543909213765	0.607206699840596	-1.67486928420024	-3.48747369571367	-1.40814257415176	-3.28652891501795	0.502960486367044	0.486644171713004	1	1	2004	2458582.67579269
448	448	448	448	448	448	448	448	448	448	-0.547717828056102	-0.83666312266617	0.916510616722701	0.400010361659012	0.0804373432062821	-1.67793014446745	-0.142650032674775	-1.41074255580669	-0.253876522909373	0.504358383995329	1	1	2004	2458582.67579269
449	449	449	449	449	449	449	449	449	449	-0.644324862010337	-0.764751902381001	0.985497327947563	0.16969094439072	-2.21755682304919	0.0764288092302743	2.41256083372157	-0.142462175458605	0.00490871557053637	-0.252714415829746	2	2	2004	2458582.67579269
450	450	450	450	450	450	450	450	450	450	-0.73158651627729	-0.681748611440653	0.997516183241494	-0.0704376615974836	-3.01122285412765	-2.22221278875036	-0.338079216973128	2.41558684132165	0.211811634886342	0.00572834364253369	0	0	2004	2458582.67579269
451	451	451	451	451	451	451	451	451	451	-0.808237135378906	-0.588857141414198	0.951872418248045	-0.306494534010999	-1.43131687346452	-3.01617143731502	0.19411929695673	-0.332646383421069	0.412908926332389	0.21220756960073	0	0	2004	2458582.67579269
452	452	452	452	452	452	452	452	452	452	-0.873164967804392	-0.487424803430391	0.851204525588718	-0.52483412200169	3.20215158134324	-1.43617060584981	1.78036182322586	0.201097764450339	0.0678475188431233	0.412831972103548	0	0	2004	2458582.67579269
453	453	453	453	453	453	453	453	453	453	-0.925428291012756	-0.378922786584827	0.701331733629976	-0.712835043613579	-1.83500435429223	3.19778878800535	-1.52078449267977	1.78771465549583	0.0784496133974949	0.0672850834538434	0	0	2004	2458582.67579269
454	454	454	454	454	454	454	454	454	454	-0.964269070310775	-0.264924819603587	0.510917619002802	-0.859629679916013	-2.54294650876397	-1.8384962373105	-1.90170139987821	-1.5143659179647	0.531643528580883	0.0774280422853425	0	0	2004	2458582.67579269
455	455	455	455	455	455	455	455	455	455	-0.989123953496347	-0.147084345257256	0.290969298156558	-0.956732390760488	-2.92646002397186	-2.54522761028744	-1.09402871507178	-1.8974601688577	0.899570642906208	0.530228030570621	0	0	2004	2458582.67579269
456	456	456	456	456	456	456	456	456	456	-0.99963244179913	-0.0271105385912861	0.0542011477809938	-0.998530037394581	19.0624104228202	-2.92725238659144	7.87905159740687	-1.09293681357286	-2.66028317416458	0.897862790670667	0	0	2004	2458582.67579269
457	457	457	457	457	457	457	457	457	457	-0.995642118606141	0.0932564831927235	-0.185700164999522	-0.982606456685051	-2.63227543789792	19.0633044909295	-0.0488779824534479	7.87647292662235	-0.147798886817146	-2.66215024284648	1	1	2004	2458582.67579269
458	458	458	458	458	458	458	458	458	458	-0.977210860134043	0.212270899644967	-0.414866856846971	-0.909882130327833	-2.44101830359152	-2.62959130880755	-3.3097866367184	-0.0550699000968239	0.637067937998233	-0.149667305167281	0	0	2004	2458582.67579269
459	459	459	459	459	459	459	459	459	459	-0.944605995984235	0.328206508696325	-0.620051672071201	-0.784560975298738	-1.85361717093168	-2.43654295315772	-4.34401096720139	-3.31889960071623	0.38014344443067	0.635372274979318	0	0	2004	2458582.67579269
460	460	460	460	460	460	460	460	460	460	-0.898300431756204	0.439381763739254	-0.789393656145549	-0.613887331386764	-2.03232296661878	-1.84745440820592	-3.09927010433742	-4.35474389242381	0.19601700578744	0.378801216126411	0	0	2004	2458582.67579269
461	461	461	461	461	461	461	461	461	461	-0.838965789957264	0.544184163019638	-0.913103792420006	-0.407727193437233	-0.753474396818787	-2.02467798102856	-1.81454846474528	-3.10982157331563	0.642424573673939	0.195205181888615	0	0	2005	2493498.20766495
462	462	462	462	462	462	462	462	462	462	-0.767462668693907	0.641093637592222	-0.984030867978421	-0.177997895677546	-0.663402352754268	-0.744644253056006	-3.66047228240341	-1.82279734859699	0.6203122578943	0.642306102021155	2	1	2005	2493498.20766495
463	463	463	463	463	463	463	463	463	463	-0.684828159434178	0.728704598617297	-0.99807485808461	0.0620207840919909	-0.30581918808612	-0.653761084871171	1.12068794858339	-3.66421033008234	0.573860756646256	0.62102632153877	0	0	2005	2493498.20766495
464	464	464	464	464	464	464	464	464	464	-0.592260804885064	0.805746324221772	-0.954423933033536	0.298454277993793	-2.03504917407406	-0.29579832158159	-0.924930473102911	1.12349885281123	0.890468077207922	0.575514168023569	0	0	2005	2493498.20766495
465	465	465	465	465	465	465	465	465	465	-0.491103215158211	0.871101390230361	-0.855601386941836	0.517635264122536	-1.11516374406899	-2.02511477082407	2.64699825875919	-0.913953426377584	0.557833544025078	0.893128315020255	0	0	2005	2493498.20766495
466	466	466	466	466	466	466	466	466	466	-0.382822594361315	0.923821877445253	-0.707319775702665	0.706893722492944	-0.576503015155873	-1.10579126818647	-2.74750944325369	2.66712446747668	0.149574509341048	0.56152384678229	3	3	2005	2493498.20766495
467	467	467	467	467	467	467	467	467	467	-0.268989460060592	0.963143120401278	-0.518150695835626	0.855289340752623	27.6846630074777	-0.568151446478092	4.4948231353768	-2.71803384045822	-2.17490455654335	0.154271323772494	1	1	2005	2493498.20766495
468	468	468	468	468	468	468	468	468	468	-0.151254864269921	0.988494798182918	-0.29902929306136	0.954243932069376	11.9775962422243	27.6915763390542	8.52203930604758	4.53300122232388	-0.827711535818377	-2.16927160718407	6	6	2005	2493498.20766495
469	469	469	469	469	469	469	469	469	469	-0.0313264463570834	0.999509206440159	-0.0626221430779174	0.998037307517274	0.68538411355509	11.9827186666465	7.54422692424312	8.5674553604355	-0.944068123099142	-0.821257141516041	2	1	2005	2493498.20766495
470	470	470	470	470	470	470	470	470	470	0.0890563348012687	0.996026590624851	0.177404955051306	0.984137938463529	-5.06420848327352	0.688447160799932	1.09994169079499	7.59472056473865	0.174654543781379	-0.936946357417012	1	1	2005	2493498.20766495
471	471	471	471	471	471	471	471	471	471	0.208147430179131	0.97809746309344	0.407176946815255	0.913349294619647	-2.64244216845291	-5.06337412999505	1.23267575845325	1.15285773513442	0.30362023502746	0.182257312477833	1	0	2005	2493498.20766495
472	472	472	472	472	472	472	472	472	472	0.324219525545271	0.945981870468562	0.61341158643549	0.789763398510399	-6.54924451536731	-2.64389716265494	-1.29736931526625	1.28512203690298	1.03722892517955	0.311494208051367	1	1	2005	2493498.20766495
473	473	473	473	473	473	473	473	473	473	0.435589094675212	0.90014562188572	0.784187233026112	0.620524281200059	-5.45730330060664	-6.55293732612431	-0.569477323790963	-1.24823691857512	1.17470271044433	1.04515102897102	4	3	2005	2493498.20766495
474	474	474	474	474	474	474	474	474	474	0.540640817455592	0.841253532831184	0.909631995354513	0.415415013001898	45.9942181015113	-5.46307288402683	10.1717381713187	-0.526175460849096	-2.19683129177853	1.18244748454355	6	5	2005	2493498.20766495
475	475	475	475	475	475	475	475	475	475	0.63785100871756	0.770159782563327	0.98249438836343	0.186292181355983	6.49514693323529	45.9866335881421	2.06198051856773	10.2072619285182	0.203960507881607	-2.18948067451452	23	22	2005	2493498.20766495
476	476	476	476	476	476	476	476	476	476	0.725809717983655	0.687895524974895	0.998562513968494	-0.0535994934390261	-4.06875367789603	6.48609586974121	1.09363661355513	2.08852397995506	0.139920880915262	0.210719319100942	1	1	2005	2493498.20766495
477	477	477	477	477	477	477	477	477	477	0.803241179590707	0.59565393258983	0.956907534882597	-0.290392785180539	2.26556929927617	-4.07885537213263	0.599859666487376	1.11083444000015	0.0554540430702637	0.145918903140794	2	2	2005	2493498.20766495
478	478	478	478	478	478	478	478	478	478	0.869022316576866	0.494772890618896	0.85993736717013	-0.510399573417244	2.92158888700397	2.25487778147766	3.31731075799305	0.60818083871455	0.0940888002116862	0.0605588712600029	3	3	2005	2493498.20766495
479	479	479	479	479	479	479	479	479	479	0.922199029950099	0.386715592081695	0.713257487768635	-0.700902101681808	8.95347686867638	2.91078822388877	0.485307339402632	3.31796427627041	-1.72260162505263	0.0982105117849452	9	9	2005	2493498.20766495
480	480	480	480	480	480	480	480	480	480	0.962000037075974	0.273049315446541	0.525346903166283	-0.850888142668351	2.79047742502215	8.94304165046342	0.590827899971275	0.480069398617301	0.446659717633459	-1.71950688870287	7	5	2005	2493498.20766495
481	481	481	481	481	481	481	481	481	481	0.987848058471031	0.155422692599936	0.307068010254374	-0.951687573249972	-8.52848792606639	2.78085072655052	1.58900076817193	0.581813038238667	1.3364105214642	0.448730759011442	9	6	2005	2493498.20766495
482	482	482	482	482	482	482	482	482	482	0.999368190746704	0.0355417968546684	0.0710386824370738	-0.997473561352683	-8.30942073878949	-8.53691800020246	4.63701154557638	1.5784058347488	1.92350469471723	1.33750681428454	1	1	2005	2493498.20766495
483	483	483	483	483	483	483	483	483	483	0.996393344261556	-0.0848546021808639	-0.16909712168595	-0.985599392977455	3.33174795134685	-8.31634121207529	0.839689786107586	4.62686400517997	0.667249820588499	1.92371693502057	3	2	2005	2493498.20766495
484	484	484	484	484	484	484	484	484	484	0.978966666613255	-0.204020257965066	-0.399458063723274	-0.916751468679736	7.15443196329259	3.32655919876421	1.63751833873483	0.83163057348999	0.356685616277469	0.666704335834129	8	8	2005	2493498.20766495
485	485	485	485	485	485	485	485	485	485	0.947340916819676	-0.320226774831924	-0.606727852918965	-0.794909625361489	-4.5637173057032	7.15109577020431	2.06787857518924	1.63264440914062	0.103443328923098	0.355536411830574	4	2	2005	2493498.20766495
486	486	486	486	486	486	486	486	486	486	0.90197479926604	-0.431788676888344	-0.778925010323427	-0.627117077022026	6.12769127556045	-4.56518593422426	8.3661465104519	2.06666215124724	-0.186135238932909	0.101862768442605	5	4	2005	2493498.20766495
487	487	487	487	487	487	487	487	487	487	0.843526310591123	-0.537087854396772	-0.906095472565223	-0.423073273318943	7.94354786669004	6.12800092993602	3.79834797404579	8.36843787986814	0.601084738234125	-0.18796657442516	11	10	2005	2493498.20766495
488	488	488	488	488	488	488	488	488	488	0.772843196010128	-0.634597033069688	-0.980887998432246	-0.194573211238298	-0.144224915224816	7.94544975771311	3.26716707287504	3.80345786821876	-0.0708802843806978	0.599181052645688	2	2	2005	2493498.20766495
489	489	489	489	489	489	489	489	489	489	0.690950653497238	-0.722901925873586	-0.998979116193532	0.0451743888634796	3.53857548791195	-0.141000570102774	-0.510878122632281	3.27401455290495	-0.863974104253382	-0.0726900585596104	4	3	2005	2493498.20766495
490	490	490	490	490	490	490	490	490	490	0.599036464167928	-0.800721746049891	-0.959323047072193	0.282310629194374	1.66956244809792	3.54278651658787	2.04046303428328	-0.503574435582519	0.317771682401224	-0.865544936029484	4	3	2005	2493498.20766495
491	491	491	491	491	491	491	491	491	491	0.498433764532336	-0.86692778382869	-0.864212157742819	0.503127564748247	-1.83805955654276	1.67437981291807	1.12729360793741	2.04694846780251	0.791028958468501	0.316555982853617	1	1	2005	2493498.20766495
492	492	492	492	492	492	492	492	492	492	0.390601710493177	-0.920559777396234	-0.719144447324375	0.694860607519609	-1.0413624660835	-1.83303697261591	-2.44596886749786	1.1318881175306	0.350966043232663	0.790250014330783	2	2	2005	2493498.20766495
493	493	493	493	493	493	493	493	493	493	0.277104313540389	-0.96083984066925	-0.532505728941819	0.846426398834619	2.43308214805752	-1.03653174898991	2.58828217626588	-2.44397999359649	0.55811330312121	0.350667387337791	0	0	2005	2493498.20766495
494	494	494	494	494	494	494	494	494	494	0.159587756105533	-0.987183745865582	-0.315084877733085	0.949063496202402	0.0372417713815413	2.43735228064862	-0.283254604728244	2.58740574468147	0.171525048213504	0.558299242387236	1	1	2005	2493498.20766495
495	495	495	495	495	495	495	495	495	495	0.0397565150969245	-0.999209397227302	-0.0794501669717122	0.996838839014696	-2.72147698460638	0.0406334167929449	-1.76492133465416	-0.286774883682389	0.503338846073008	0.172161961828548	0	0	2005	2493498.20766495
496	496	496	496	496	496	496	496	496	496	-0.0806513600764046	-0.996742372992052	0.160777256055184	0.986990716235652	-3.09529167829351	-2.71921167177818	0.00941485540247704	-1.77042973932637	0.737600446301644	0.504358819948798	2	1	2005	2493498.20766495
497	497	497	497	497	497	497	497	497	497	-0.199889456421321	-0.979818455231166	0.391710756815472	0.920088410423178	-3.44490996392251	-3.09431557321218	-1.4770744756864	0.00289665807417283	1.23717575502854	0.738907009175185	0	0	2005	2493498.20766495
498	498	498	498	498	498	498	498	498	498	-0.316228327583586	-0.948683110861413	0.600000947108997	0.799999289667376	3.02923223488602	-3.44529125842298	1.86889225060322	-1.48346087514247	-0.177904701960547	1.23865135837428	2	1	2005	2493498.20766495
499	499	499	499	499	499	499	499	499	499	-0.427980577984533	-0.903787931357808	0.773607362475919	0.633665249736051	-3.21408497705028	3.0275239797124	3.28823067022525	1.8637590725114	0.269342786122665	-0.176389920199542	0	0	2005	2493498.20766495
500	500	500	500	500	500	500	500	500	500	-0.533525337047069	-0.845784082806488	0.902494475696755	0.430701429457623	-3.37231682834809	-3.21699316976933	-0.972003122636799	3.28527140491396	1.08409825492591	0.270764083109474	0	0	2005	2493498.20766495
501	501	501	501	501	501	501	501	501	501	-0.631331768533792	-0.775512861298892	0.979211812489062	0.202840396079988	-2.80035853595058	-3.37620926926546	-0.943617748402076	-0.972219676666661	1.07101595892328	1.08530028491738	1	1	2005	2493498.20766495
502	502	502	502	502	502	502	502	502	502	-0.719981274014003	-0.693993490653315	0.999324635115998	-0.0367460698616538	-3.16885882663291	-2.80494419292127	-4.93736317532971	-0.940973916082121	1.01982928622368	1.07188908358312	0	0	2005	2493498.20766495
503	503	503	503	503	503	503	503	503	503	-0.798188068417694	-0.602408339447281	0.961670297724272	-0.274208385128739	-2.26528582174389	-3.17378927097647	-3.0438279398768	-4.93222429869715	1.03385812917557	1.02028829048673	1	0	2005	2493498.20766495
504	504	504	504	504	504	504	504	504	504	-0.864817829245599	-0.502085771775032	0.86842545448317	-0.49581975556214	-1.7233951278141	-2.27017674365737	-4.52794508285635	-3.03700080459453	1.17284854451678	1.0338490103428	0	0	2005	2493498.20766495
505	505	505	505	505	505	505	505	505	505	-0.918904148944429	-0.394480880465347	0.724980235477716	-0.68876966989457	-3.02390294504341	-1.7278501572814	-4.40265414807216	-4.5205669471503	1.36728604089807	1.17235339158449	0	0	2005	2493498.20766495
506	506	506	506	506	506	506	506	506	506	-0.959662551819908	-0.281154382207539	0.539626663769273	-0.841904426730994	-3.19489458052903	-3.02753837795946	-6.43147303129357	-4.39602620704889	0.989892603064506	1.36632569657186	1	1	2005	2493498.20766495
507	507	507	507	507	507	507	507	507	507	-0.986501872184069	-0.163749980694124	0.323079325049716	-0.946371887645348	4.71662841152686	-3.19736355441279	0.440316670622455	-6.42686016739505	-1.50141338768169	0.988526930984975	1	1	2005	2493498.20766495
508	508	508	508	508	508	508	508	508	508	-0.99903282870674	-0.0439705261079397	0.0878559981546772	-0.996133185667582	-1.25507222834187	4.71561371867623	0.761895573409542	0.441892814176277	-0.306245710200097	-1.50308766730071	0	0	2005	2493498.20766495
509	509	509	509	509	509	509	509	509	509	-0.997073670607443	0.076446683259639	-0.152445950166906	-0.988311809237201	-2.4368604631978	-1.25442276625126	0.253687061391199	0.759841524743535	-0.467320142884951	-0.308099510205686	0	0	2005	2493498.20766495
510	510	510	510	510	510	510	510	510	510	-0.980652813794651	0.195755099030994	-0.383935577358789	-0.923359882406732	6.39828985674126	-2.43442941082143	4.66349004135401	0.247973960681639	-0.884590640190562	-0.469198580538449	0	0	2005	2493498.20766495
511	511	511	511	511	511	511	511	511	511	-0.950008428717395	0.312224254928898	-0.593231347664923	-0.805032029268189	-2.25346947979027	6.40251829470093	-1.84075603262054	4.65472083599948	-0.115105635102292	-0.88632132329306	0	0	2005	2493498.20766495
512	512	512	512	512	512	512	512	512	512	-0.905584985907098	0.424164865706296	-0.768234667865845	-0.640168333400719	-0.76860407452308	-2.24753284659069	-1.81297216681379	-1.85136079136599	0.227119388737041	-0.116508193578586	0	0	2005	2493498.20766495
513	513	513	513	513	513	513	513	513	513	-0.848026809313614	0.529953328780348	-0.898829260981454	-0.438298938629257	-1.35212671964779	-0.761150683095418	-2.34864561558796	-1.82367170908691	0.0283466188675013	0.226223070490048	0	0	2006	2528909.59203707
514	514	514	514	514	514	514	514	514	514	-0.778168730938769	0.628055273195876	-0.977465949804473	-0.211093147621708	-1.73635691277977	-1.34344155340897	-6.54671075896707	-2.35735049489064	1.00375605166389	0.0281220575445402	0	0	2006	2528909.59203707
515	515	515	515	515	515	515	515	515	515	-0.697023982313919	0.717047814360553	-0.999599046150168	0.028315136158491	0.991702107927895	-1.72680430861053	-3.89958530561737	-6.55120967686641	0.268904189473786	1.0043463071998	0	0	2006	2528909.59203707
516	516	516	516	516	516	516	516	516	516	-0.605769498445381	0.795640191765871	-0.963949119817996	0.266086629506464	0.391440418719177	1.00169735794416	-3.46882025939716	-3.89780074235622	0.253998369048945	0.270421067827367	0	0	2006	2528909.59203707
517	517	517	517	517	517	517	517	517	517	-0.505728847381177	0.86269249036172	-0.872576957590059	0.488476665853013	-2.24474941159296	0.401415609808661	-4.95383385570052	-3.45906208411728	1.16098647911904	0.256515201805996	1	1	2006	2528909.59203707
518	518	518	518	518	518	518	518	518	518	-0.398353032991396	0.917232174046765	-0.730764436977642	0.682629722213111	-2.20509992248422	-2.23526998402979	-4.90402930538189	-4.93501959040749	1.30632168091193	1.16453290828285	0	0	2006	2528909.59203707
519	519	519	519	519	519	519	519	519	519	-0.28519944940104	0.95846819147082	-0.546709200951776	0.837322548122688	-3.07237435172055	-2.19657909316834	-5.28881859184685	-4.87584317390603	1.74940718154409	1.31088076451122	1	0	2006	2528909.59203707
520	520	520	520	520	520	520	520	520	520	-0.167909292323624	0.98580244955639	-0.331050783351818	0.943612939102759	-3.62378987575647	-3.06523673075232	-5.81855483159087	-5.25178849965577	1.72101411579544	1.75491500450029	1	1	2006	2528909.59203707
521	521	521	521	521	521	521	521	521	521	-0.0481837549243972	0.998838488326008	-0.0962555778611115	0.995356651522771	-3.43125223957559	-3.61839845419268	-5.30212520914474	-5.7740361380325	2.45168174414623	1.7273619483923	1	1	2006	2528909.59203707
522	522	522	522	522	522	522	522	522	522	0.0722406465278372	0.997387231214256	0.144103796843055	0.98956257797848	-4.70474907689043	-3.42788829097729	-8.32684574927858	-5.25219136486531	2.38582479023054	2.45872064561017	0	0	2006	2528909.59203707
523	523	523	523	523	523	523	523	523	523	0.191617259340439	0.981469727461249	0.376133078603464	0.926565651845718	-5.70744615559381	-4.70359650382715	-6.83191328899915	-8.27409717614862	2.13870202345131	2.39337241569776	0	0	2006	2528909.59203707
524	524	524	524	524	524	524	524	524	524	0.308214628096581	0.951316846811453	0.586419536284009	0.810007486054572	-6.21387209130094	-5.70858117718352	-3.61087833606823	-6.77922585804906	1.75340023982884	2.14655126698351	0	0	2006	2528909.59203707
525	525	525	525	525	525	525	525	525	525	0.42034160793159	0.907365930945991	0.762807308792364	0.646625865282971	-3.19684938304465	-6.21725886329585	-4.13570002321034	-3.56112019420051	1.15784431364436	1.76132924138167	0	0	2006	2528909.59203707
526	526	526	526	526	526	526	526	526	526	0.526371893139273	0.850254450216509	0.895100089221111	0.445865260225955	-7.21453371490011	-3.20234180327102	-1.05922193301331	-4.09144939918264	2.0075570162562	1.165627280025	0	0	2006	2528909.59203707
527	527	527	527	527	527	527	527	527	527	0.624767605341728	0.780810757684321	0.975650534606986	0.219330878631126	2.60251150240176	-7.22188331355179	0.675634441169163	-1.02251842783146	0.0713190388558643	2.01497525961645	1	1	2006	2528909.59203707
528	528	528	528	528	528	528	528	528	528	0.71410159909675	0.700042074569425	0.999802329770066	-0.0198821876650706	-5.06429082407215	2.59364203566711	-1.70125791686751	0.703476688612036	1.9168773584083	0.0781716238359924	2	2	2006	2528909.59203707
529	529	529	529	529	529	529	529	529	529	0.793078161418766	0.60911988137035	0.966159351201628	-0.257945940238742	30.8201186288901	-5.07427240208279	6.8906886345306	-1.68276145213529	-1.1890096908175	1.92299077138631	6	6	2006	2528909.59203707
530	530	530	530	530	530	530	530	530	530	0.860551804984845	0.509362926543859	0.876666371659362	-0.48109881812535	3.57340867757909	30.8094809290963	4.46148312288562	6.90019516335996	-0.847619383935901	-1.18377338108669	12	12	2006	2528909.59203707
531	531	531	531	531	531	531	531	531	531	0.915543882446114	0.402218099189352	0.736496640243832	-0.676441201369009	4.82006766969908	3.56259430910812	5.10914005188225	4.46311392360695	0.301640990488772	-0.843356318912219	11	10	2006	2528909.59203707
532	532	532	532	532	532	532	532	532	532	0.95725678086854	0.289239443162928	0.553752836524706	-0.832681089037599	3.17303684734508	4.80955363364569	-0.428331922197505	5.10460469270599	-0.838818199091473	0.304880380094806	3	2	2006	2528909.59203707
533	533	533	533	533	533	533	533	533	533	0.985085490424619	0.172065617003769	0.338998685422745	-0.940786846890224	13.6406518661137	3.1632721025997	-3.46169197097947	-0.436951148192787	-1.43407303706908	-0.836605773263545	4	4	2006	2528909.59203707
534	534	534	534	534	534	534	534	534	534	0.99862637954224	0.0523961265968946	0.104648308410988	-0.994509291835284	-3.42859723348996	13.6320335151025	1.90428576685983	-3.47219415087631	-1.19799016817191	-1.43284484002836	3	3	2006	2528909.59203707
535	535	535	535	535	535	535	535	535	535	0.997683049234539	-0.0680333247024753	-0.135751389677458	-0.990742933459855	0.376147582779435	-3.43574463753376	-3.88355568563629	1.89396597225239	0.185481351106736	-1.19766102750317	3	3	2006	2528909.59203707
536	536	536	536	536	536	536	536	536	536	0.982269181698832	-0.187476010957955	-0.368303815743664	-0.929705490630585	1.55739726268424	0.370706721901055	0.150609953754034	-3.89198697847752	-1.34041047244656	0.185033215858104	2	1	2006	2528909.59203707
537	537	537	537	537	537	537	537	537	537	0.952608341868061	-0.304199518414123	-0.579565997667081	-0.814925305993231	19.0067020938493	1.55379837552096	4.19970870743564	0.14524701283915	-1.36033462950253	-1.34148521784824	6	6	2006	2528909.59203707
538	538	538	538	538	538	538	538	538	538	0.909130734793139	-0.416510872672595	-0.757325671444336	-0.653037385891026	-1.28685970669131	19.0049750488852	-0.378820225838312	4.19797555336761	0.13615893456441	-1.36186559372885	7	6	2006	2528909.59203707
539	539	539	539	539	539	539	539	539	539	0.852466965887515	-0.522781093834249	-0.891307225768477	-0.453399855858932	-1.19592647924212	-1.28678991059023	3.74292085763044	-0.376989480074963	0.053433820144508	0.134351807666811	6	4	2006	2528909.59203707
540	540	540	540	540	540	540	540	540	540	0.783438894536362	-0.621468823455886	-0.973765696074186	-0.227553002944713	-3.61860916420715	-1.19423300663021	-3.12688011167681	3.74769416363044	-0.541641129909609	0.0515298744548549	4	3	2006	2528909.59203707
541	541	541	541	541	541	541	541	541	541	0.703047713730794	-0.71114268063301	-0.999934471510852	0.0114478244358077	-3.15100028051001	-3.61555104515464	-0.326117671444577	-3.12020114506951	-0.16464284996222	-0.543473356837301	1	1	2006	2528909.59203707
542	542	542	542	542	542	542	542	542	542	0.612459428622008	-0.790502022952505	-0.968300834604066	0.249786896584006	-2.41692154052921	-3.14690526507259	-7.22214699800146	-0.31879878185224	-0.658401230532561	-0.166254858365683	4	4	2006	2528909.59203707
543	543	543	543	543	543	543	543	543	543	0.512987944616209	-0.858395811195766	-0.880693405704959	0.473686737356874	-2.87858831614343	-2.4121651282104	5.01265738167941	-7.215475929288	-0.254330172975857	-0.65967240109914	2	2	2006	2528909.59203707
544	544	544	544	544	544	544	544	544	544	0.406076010303287	-0.913839304175611	-0.742176437395928	0.67020454771233	-2.59789117539763	-2.87357020194352	2.50173366764282	5.0175691717139	0.894362204000799	-0.255173778093309	1	1	2006	2528909.59203707
545	545	545	545	545	545	545	545	545	545	0.29327429162549	-0.95602834156293	-0.560757069291521	0.827980379743134	5.00027227442458	-2.59301050081178	-1.11770552479538	2.5041139872286	0.285565062879014	0.893995153945611	3	2	2006	2528909.59203707
546	546	546	546	546	546	546	546	546	546	0.176218880797413	-0.984351007542791	-0.346922465721993	0.937893812101014	-1.34852468736684	5.00464141096548	2.04675282704219	-1.11818331363791	-0.0569014239847366	0.285684343565567	1	1	2006	2528909.59203707
547	547	547	547	547	547	547	547	547	547	0.0566075661912775	-0.998396506128652	-0.113033592611636	0.9935911668998	-1.330422181372	-1.34499335031803	-0.994676777196246	2.04357222449205	0.704015058826724	-0.0563242907298164	2	2	2006	2528909.59203707
548	548	548	548	548	548	548	548	548	548	-0.0638247926278474	-0.997961119405968	0.127389322993481	0.991852791692025	-2.30897126141103	-1.32798730457873	-4.21512430430093	-0.999959884075782	-0.129835900494109	0.704986631099628	0	0	2006	2528909.59203707
549	549	549	549	549	549	549	549	549	549	-0.183331427552481	-0.983051162285854	0.360448345877983	0.932779175343139	-1.03646407819652	-2.3078083270465	4.62725353694468	-4.22156801820723	-1.09918076613785	-0.128562777342446	1	1	2006	2528909.59203707
550	550	550	550	550	550	550	550	550	550	-0.300178997306585	-0.953882890912723	0.572671219484175	0.819785139152027	1.00057132486029	-1.03665490730471	1.83949247749136	4.62077872124959	0.101735428228321	-1.0977211934393	1	0	2006	2528909.59203707
551	551	551	551	551	551	551	551	551	551	-0.412672728074512	-0.910879366054331	0.751790145872846	0.659402439007079	-2.19644965658905	0.999043348668863	2.09031601772055	1.83412203460121	0.578506235965264	0.103252750760292	1	1	2006	2528909.59203707
552	552	552	552	552	552	552	552	552	552	-0.519180994742239	-0.854664316968048	0.887450940508334	0.460902189396919	6.00353452837605	-2.19920093274586	4.01871827089843	2.08700877945192	-0.320768703482648	0.57994845202507	0	0	2006	2528909.59203707
553	553	553	553	553	553	553	553	553	553	-0.618158986220598	-0.786053094742793	0.971811568323537	0.235758935509446	-2.51140057211711	5.99976391371104	2.37763176234208	4.01809966446057	0.194360343285936	-0.319528912857327	2	2	2006	2528909.59203707
554	554	554	554	554	554	554	554	554	554	-0.708171111605728	-0.706040846330514	0.999995461969857	-0.00301264662578436	-1.48305947865766	-2.51590905643112	-0.00174904262676431	2.3798861912257	0.142292033272179	0.195285283356901	0	0	2006	2528909.59203707
555	555	555	555	555	555	555	555	555	555	-0.787911822194191	-0.615788080792921	0.970373417646029	-0.241610079106742	8.15864574151964	-1.48796421324005	1.07496242793552	0.0030798833872783	0.512160548248525	0.142813040751594	1	1	2006	2528909.59203707
556	556	556	556	556	556	556	556	556	556	-0.856224547347597	-0.516603837112543	0.884657773179438	-0.466240950961194	12.2804858680736	8.15372543883689	8.30665046893468	1.08161566932709	-2.02190266577477	0.512218909455414	2	1	2006	2528909.59203707
557	557	557	557	557	557	557	557	557	557	-0.912118469558098	-0.409926697704593	0.747803424282637	-0.663920205018014	2.54520731742126	12.2759461620963	2.39453224239148	8.31402807812093	-0.129318868787354	-2.0223301281689	0	0	2006	2528909.59203707
558	558	558	558	558	558	558	558	558	558	-0.954782895406778	-0.297303923012545	0.567721400859423	-0.823220754722701	0.653941823773997	2.5414351689414	5.89675911040522	2.40134442044695	-0.808713238835132	-0.130216809511591	2	1	2006	2528909.59203707
559	559	559	559	559	559	559	559	559	559	-0.983599013976664	-0.180369009821903	0.354821560425542	-0.934934040591733	22.6174749549879	0.651290649359792	7.44007554345003	5.901723281085	-2.03067356976255	-0.810027182026227	1	1	2006	2528909.59203707
560	560	560	560	560	560	560	560	560	560	-0.998148872174478	-0.0608179987899722	0.121410833800239	-0.992602342046366	-1.3864730548336	22.6162420688257	0.431703553587844	7.44212407401551	-0.323339011645479	-2.03231173605528	4	4	2006	2528909.59203707
561	561	561	561	561	561	561	561	561	561	-0.998221436781933	0.0596151251698192	-0.119018191801903	-0.992892073701974	-2.74138976984123	-1.38606588217278	-2.53182687790211	0.430173451143043	0.167028505786629	-0.325176493903738	0	0	2006	2528909.59203707
562	562	562	562	562	562	562	562	562	562	-0.983815655311614	0.179183582852281	-0.3525672279698	-0.935786487272439	-1.51984634442204	-2.73921147918466	1.85204938956633	-2.53704932155901	-0.00594909754467111	0.165143443096829	0	0	2006	2528909.59203707
563	563	563	563	563	563	563	563	563	563	-0.955140471272404	0.296153136295279	-0.565735692339746	-0.82458663972494	-1.16828969091185	-1.51586657147958	0.627421921675634	1.84364802355555	-0.0243351763127657	-0.0077112489658078	0	0	2006	2528909.59203707
564	564	564	564	564	564	564	564	564	564	-0.912611793623051	0.408827242414345	-0.746201125963443	-0.665720571719764	0.0511952338303715	-1.16258295343627	0.0449161888595658	0.616979727278339	0.00139479483783297	-0.0257945572021184	0	0	2006	2528909.59203707
565	565	565	565	565	565	565	565	565	565	-0.856846464369284	0.51557165990564	-0.883531507838301	-0.468371727004286	-1.9093397305444	0.0584514225242092	-0.95455319058266	0.0341098954005523	0.243173451986043	0.000417242278586525	1	1	2006	2528909.59203707
566	566	566	566	566	566	566	566	566	566	-0.788653311799429	0.614838152514784	-0.969788290402853	-0.243948092424415	0.803249408475319	-1.90080671332208	1.06611277554209	-0.963670307856969	-0.683870441015524	0.242845619165463	1	0	2007	2564823.87075229
567	567	567	567	567	567	567	567	567	567	-0.709021419123553	0.705186944876337	-0.999985296807247	-0.00542274555195516	-1.89845311400644	0.81270498663491	-0.88559304263138	1.06089411971424	0.721480913847137	-0.683401790537328	0	0	2007	2564823.87075229
568	568	568	568	568	568	568	568	568	568	-0.6191057786695	0.785307605221058	-0.972376952850926	0.233416069636065	-1.99846810334807	-1.88849258968862	-0.585999505900223	-0.884801335013888	1.28938599442116	0.722862704894966	1	1	2007	2564823.87075229
569	569	569	569	569	569	569	569	569	569	-0.520210539709514	0.854038052065092	-0.888559191994486	0.458761988750273	-2.03364030875242	-1.9884614899705	-2.44965458568259	-0.577438726283866	0.850325148379823	1.29176000778062	0	0	2007	2564823.87075229
570	570	570	570	570	570	570	570	570	570	-0.413770092893129	0.91038140920562	-0.753377200510374	0.657588620454423	-2.56437291497633	-2.02406304198019	-4.4556390606225	-2.43214594891312	1.52072770879006	0.853727372519808	0	0	2007	2564823.87075229
571	571	571	571	571	571	571	571	571	571	-0.301328265640716	0.953520464555406	-0.574645335674821	0.818402552651916	5.62579341079956	-2.55569118512862	3.92538474619298	-4.42875277341139	-0.054293119078845	1.52514780534327	0	0	2007	2564823.87075229
572	572	572	572	572	572	572	572	572	572	-0.184515930250309	0.982829523103505	-0.362695407465822	0.931907742967726	8.60172921122922	5.63314817410422	8.44608692105241	3.96124010099681	-0.643947699458826	-0.0489125610517812	1	1	2007	2564823.87075229
573	573	573	573	573	573	573	573	573	573	-0.0650273494933184	0.997883482084894	-0.129779435886288	0.991542887635748	12.6622393046422	8.60738409171459	8.65357901956492	8.48966730347696	-2.30336790254378	-0.63770935878552	2	1	2007	2564823.87075229
574	574	574	574	574	574	574	574	574	574	0.05540439721444	0.998463996731632	0.110638591758473	0.993860705538609	-1.23186099890705	12.665900533463	2.81677608160634	8.70290169036121	-0.788070862959776	-2.29641545319881	2	2	2007	2564823.87075229
575	575	575	575	575	575	575	575	575	575	0.175032550643636	0.984562647176493	0.344661022807503	0.938727212430366	-3.35137741216481	-1.23039170702147	-1.40589952670726	2.86930035593125	-0.816634514736359	-0.780582456140479	0	0	2007	2564823.87075229
576	576	576	576	576	576	576	576	576	576	0.292122006996509	0.956381060575925	0.558759909737778	0.829329466056663	0.907393594073429	-3.35219175568221	4.68284050654444	-1.35302761786416	-1.21550214426698	-0.808814366608469	4	4	2007	2564823.87075229
577	577	577	577	577	577	577	577	577	577	0.404974484099703	0.914327986681027	0.740559009408138	0.671991334456359	-7.08388843266941	0.904315737173988	-3.56293726384837	4.7331734558884	0.563023409587011	-1.20757068830603	2	2	2007	2564823.87075229
578	578	578	578	578	578	578	578	578	578	0.511953153531145	0.859013369272863	0.879549206649312	0.475807937179031	-6.18870779247949	-7.0890987978673	-3.20186681951642	-3.51777815860437	0.287105531803958	0.570840264791934	0	0	2007	2564823.87075229
579	579	579	579	579	579	579	579	579	579	0.611506381412949	0.791239499450856	0.967696006280372	0.252119890982481	-8.51062390896167	-6.19581583545178	-6.86812160589662	-3.16400949257401	0.64709887921537	0.294587447330102	3	3	2007	2564823.87075229
580	580	580	580	580	580	580	580	580	580	0.702190233530376	0.71198937908831	0.999903976746334	0.013857751869113	-4.80531595681922	-8.51930375106082	-1.18364106891382	-6.83899008617504	0.16089361317104	0.654041823926105	0	0	2007	2564823.87075229
581	581	581	581	581	581	581	581	581	581	0.782689418359699	0.622412463232989	0.974311297655311	-0.225205451224487	-2.63716711162411	-4.81516844124465	0.897357577182091	-1.16383885741391	0.00966756284048047	0.167119703437706	4	3	2007	2564823.87075229
582	582	582	582	582	582	582	582	582	582	0.851836364243958	0.523807988247253	0.892397384540964	-0.451250382896732	-4.34282037998712	-2.64774155431722	-0.219628829188523	0.908071566736124	-0.0459534530846634	0.0150334634174541	2	0	2007	2564823.87075229
583	583	583	583	583	583	583	583	583	583	0.908628154018858	0.417606127498487	0.758897369471828	-0.651210244551435	-5.10700469017483	-4.35363906330333	-3.27756343167395	-0.216986875866167	-0.253258342109106	-0.0415500253579816	4	3	2007	2564823.87075229
584	584	584	584	584	584	584	584	584	584	0.95224107146628	0.30534724792071	0.581528381058594	-0.813526116374497	-4.79879998727634	-5.11758870605158	0.85131708904929	-3.28135498258776	0.436301004754253	-0.249874361888909	1	1	2007	2564823.87075229
585	585	585	585	585	585	585	585	585	585	0.982042548611836	0.188659568312794	0.37054344657181	-0.92881513456806	-0.507597027310897	-4.80869496170277	-1.52924155799366	0.843137050371415	-0.179103340149789	0.43865565842817	2	0	2007	2564823.87075229
586	586	586	586	586	586	586	586	586	586	0.997600340580942	0.0692355434209019	0.138138803393997	-0.990412879054425	-1.65373908102744	-0.516397267483537	-0.821656127797916	-1.53961013993398	0.464636934615925	-0.177741560099599	2	2	2007	2564823.87075229
587	587	587	587	587	587	587	587	587	587	0.99868879494015	-0.0511926836666238	-0.102251119121546	-0.994758618278018	-4.73456499346365	-1.66110878006377	-0.784665888867512	-0.832114465281744	0.0460354497615872	0.465085375011368	3	3	2007	2564823.87075229
588	588	588	588	588	588	588	588	588	588	0.985292124592203	-0.170878404769541	-0.336730292964614	-0.941601141566834	-3.63801925406977	-4.74025529949821	-3.2463746520306	-0.793445987505434	0.315410428150536	0.0456876318503779	5	3	2007	2564823.87075229
589	589	589	589	589	589	589	589	589	589	0.957604636754362	-0.288085681120298	-0.551744368046672	-0.834013280666908	-4.64331263153043	-3.64188025101082	0.959942036015511	-3.2522155864217	0.53481281578383	0.314413497699887	1	1	2007	2564823.87075229
590	590	590	590	590	590	590	590	590	590	0.916027914698799	-0.401114521667528	-0.734864197677024	-0.67821428101486	-4.52614685090541	-4.64529957378908	-0.750114326136372	0.957690742576217	0.051264845588134	0.53333499365793	3	2	2007	2564823.87075229
591	591	591	591	591	591	591	591	591	591	0.86116499313157	-0.508325539988601	-0.87550432030577	-0.483210290790595	-3.50368650425699	-4.52632032695668	-3.31874009742309	-0.74875661089936	0.291988618147201	0.0494854587132656	2	2	2007	2564823.87075229
592	592	592	592	592	592	592	592	592	592	0.793811611691203	-0.608163732184199	-0.965534864834553	-0.260273749711572	-2.8798654993092	-3.50220655472026	0.523483163118976	-3.31432400763293	0.176655215531995	0.290087730587796	4	3	2007	2564823.87075229
593	593	593	593	593	593	593	593	593	593	0.714944673427548	-0.699181030876536	-0.999751507573524	-0.0222917721248477	-1.03415821092438	-2.87698006407428	-1.58254605869461	0.529968470422733	0.630179167986728	0.174803459104362	1	1	2007	2564823.87075229
594	594	594	594	594	594	594	594	594	594	0.625708075660561	-0.780057308185211	-0.976176314419052	0.216978808106315	-5.26519835828637	-1.03018660653075	1.41329743083123	-1.5752375296797	1.05736348960002	0.6285283567919	0	0	2007	2564823.87075229
595	595	595	595	595	595	595	595	595	595	0.527396118730514	-0.849619523050165	-0.896172077708655	0.443706667895979	-1.82721060422569	-5.26051077243398	1.84407307112245	1.42013208454388	0.755385888320354	1.05603855407886	1	1	2007	2564823.87075229
596	596	596	596	596	596	596	596	596	596	0.421434733281196	-0.906858735186582	-0.76436353837416	0.644785531168414	1.44405920077813	-1.82220482244972	-4.01443280580064	1.84928683357269	-0.820197784752958	0.754478584797105	3	3	2007	2564823.87075229
597	597	597	597	597	597	597	597	597	597	0.309360798358589	-0.950944738898605	-0.588370047241145	0.808591792877873	-1.98948835264761	1.44898246374047	1.72109351884414	-4.01166750162103	0.262285726417828	-0.820633038919209	1	0	2007	2564823.87075229
598	598	598	598	598	598	598	598	598	598	0.19279985029791	-0.981238104501198	-0.378365119308871	0.925656435450207	5.68199958990596	-1.98502663877714	0.287291142545591	1.72101747711508	-0.0788195541129881	0.262337784992431	2	1	2007	2564823.87075229
599	599	599	599	599	599	599	599	599	599	0.0734425057128721	-0.997299452699446	-0.146488341504647	0.989212396709229	-2.11224196238217	5.68566552370098	-0.0821099035961691	0.284462151550349	-0.524408048483695	-0.0783034529415824	0	0	2007	2564823.87075229
600	600	600	600	600	600	600	600	600	600	-0.046980059448818	-0.998895827408537	0.0938563707096587	0.995585748028371	-1.70960969360875	-2.10964097799137	-0.333393573762192	-0.0871489999505974	0.045169133361184	-0.523486710144892	1	1	2007	2564823.87075229
601	601	601	601	601	601	601	601	601	601	-0.166721219128341	-0.986004074582027	0.328775602759654	0.94440807018472	1.47100296543395	-1.70826154136119	1.80185203155005	-0.339740369285256	-0.178697049622146	0.0464065468968337	2	1	2007	2564823.87075229
602	602	602	602	602	602	602	602	602	602	-0.284044230469109	-0.958811178041439	0.544689566463922	0.838637750274423	0.814098321038014	1.47100292934731	1.73731067110301	1.79531135316553	-0.775959978925945	-0.177256045327721	2	2	2007	2564823.87075229
603	603	603	603	603	603	603	603	603	603	-0.397247423782957	-0.917711547436232	0.729117095989828	0.684388968595608	-1.62200996626371	0.812752866717786	1.67668514435451	1.73172201260457	-0.583848561619314	-0.774442735256204	3	2	2007	2564823.87075229
604	604	604	604	604	604	604	604	604	604	-0.504688883809861	-0.863301297670029	0.871397136625383	0.490578261117514	-3.56348155978329	-1.62460030786712	-4.13479057880619	1.67304236743313	0.745796234133403	-0.582387937043077	0	0	2007	2564823.87075229
605	605	605	605	605	605	605	605	605	605	-0.604810264291138	-0.796369602765	0.963305019843457	0.268409088416167	5.19213518626009	-3.56712480339384	7.04889132776509	-4.13580755458421	-1.31078264933666	0.747071568219399	0	0	2007	2564823.87075229
606	606	606	606	606	606	606	606	606	606	-0.696159390445722	-0.717887249569346	0.999527900137904	0.0307242061884817	-1.34671283549451	5.18771060437643	1.28418763938218	7.05075045117686	-0.420808385697695	-1.30980765120512	1	1	2007	2564823.87075229
607	607	607	607	607	607	607	607	607	607	-0.777411321520375	-0.628992557326352	0.977971870435119	-0.208736725656111	-3.24525697961252	-1.35158436088866	-1.73528490964872	1.28869174535681	-0.052190114679604	-0.420226534135244	1	1	2007	2564823.87075229
608	608	608	608	608	608	608	608	608	608	-0.847387567919243	-0.53097486732981	0.899883002905702	-0.43613138052818	-3.54335686821085	-3.25019885839151	-0.00162940964822211	-1.72882738172451	0.683589425752494	-0.0520647325328185	1	0	2007	2564823.87075229
609	609	609	609	609	609	609	609	609	609	-0.905073184185099	-0.42525584213394	0.769775318266961	-0.638314937461908	-3.51338371171626	-3.54797362698221	1.08500152862049	0.00572207162644162	1.43148916758197	0.683229953678062	1	1	2007	2564823.87075229
610	610	610	610	610	610	610	610	610	610	-0.949631489912932	-0.313368845557029	0.595169847397233	-0.80359993326851	-3.08213474599068	-3.51728561238605	-3.27419489485679	1.09197246636203	1.02153871285168	1.43065470113086	0	0	2007	2564823.87075229
611	611	611	611	611	611	611	611	611	611	-0.9804162050819	-0.196936702553909	0.386159869118493	-0.922431870374386	-2.40960599401062	-3.08496226219763	-1.20192425415318	-3.26890065263093	0.783217997624751	1.02027830415956	0	0	2007	2564823.87075229
612	612	612	612	612	612	612	612	612	612	-0.996980823792918	-0.0776481615313307	0.154827456099023	-0.987941526021609	-1.44603885259813	-2.41105270229745	-0.57581759255431	-1.19941656758485	-0.14013468202746	0.781618403000663	0	0	2007	2564823.87075229
613	613	613	613	613	613	613	613	613	613	-0.999085090453879	0.0427665994996695	-0.0854549438590642	-0.99634203593447	-2.70295935908655	-1.44587138448936	5.4338821321208	-0.576826105043439	-0.0911816024161955	-0.141952859497764	0	0	2007	2564823.87075229
614	614	614	614	614	614	614	614	614	614	-0.986698484481038	0.162561067672496	-0.320797518216143	-0.947147798554356	-2.39537495464872	-2.70103322824516	-0.565498191043362	5.42916041173067	0.644420750077115	-0.0930699333559224	0	0	2007	2564823.87075229
615	615	615	615	615	615	615	615	615	615	-0.960000662973913	0.279997726936573	-0.537596006980598	-0.843202545820704	-1.99802397564754	-2.39164531030816	-2.79656169515876	-0.573509271663248	0.938168096811123	0.642630671988151	0	0	2007	2564823.87075229
616	616	616	616	616	616	616	616	616	616	-0.919378854943073	0.393373259238046	-0.723318113287	-0.690514957832873	-1.78715846134384	-1.99255062587557	-0.739818876735086	-2.80680819794357	1.09026991849504	0.936655419767623	1	1	2007	2564823.87075229
617	617	617	617	617	617	617	617	617	617	-0.86542224488538	0.501043249687639	-0.867227947858685	-0.497911323884901	-1.09649463951029	-1.78010484050926	-1.88219299566943	-0.750691318490648	0.686902182742597	1.08921443837094	0	0	2007	2564823.87075229
618	618	618	618	618	618	618	618	618	618	-0.798913427167975	0.601446037388826	-0.96100662997381	-0.276525328218557	-0.84454414618801	-1.08812074446979	-2.96478238975439	-1.89167863656077	0.200285984309859	0.686473969480391	0	0	2008	2601248.18565848
619	619	619	619	619	619	619	619	619	619	-0.720817055168014	0.693125365990101	-0.999233170350474	-0.0391544540421763	-1.83339936839792	-0.835193814952378	-2.23012570207879	-2.97067897376711	1.08872888157013	0.200635328268331	1	1	2008	2601248.18565848
620	620	620	620	620	620	620	620	620	620	-0.632265849802504	0.774751505434819	-0.979697837939029	0.200479790347036	0.43809763575081	-1.82348260317216	2.15215323029936	-2.23029201015063	-0.0033747243040579	1.08997714422139	0	0	2008	2601248.18565848
621	621	621	621	621	621	621	621	621	621	-0.534544170382537	0.845140538555597	-0.903529896077705	0.42852505982009	-2.15326438433382	0.448126311210078	-1.09043578904337	2.15953999395217	0.868700542895589	-0.00114281974656748	1	0	2008	2601248.18565848
622	622	622	622	622	622	622	622	622	622	-0.429069386082762	0.903271532777692	-0.77513232406992	0.631798923853123	2.65994903671143	-2.14359845685281	0.347664711714121	-1.07422421097648	0.335643494776784	0.871958360587348	0	0	2008	2601248.18565848
623	623	623	623	623	623	623	623	623	623	-0.317371318216643	0.948301347870723	-0.601927297680701	0.798550892746861	-2.93514925494353	2.66878317274404	-1.7911598159784	0.373243142098913	0.742560088703319	0.339923476121985	1	1	2008	2601248.18565848
624	624	624	624	624	624	624	624	624	624	-0.201070051490058	0.979576864974763	-0.39392714135789	0.919141668787571	-2.30303332872002	-2.92758469175602	0.458777560002686	-1.75650373881624	0.491683696541745	0.747811362406408	0	0	2008	2601248.18565848
625	625	625	625	625	625	625	625	625	625	-0.0818524360615779	0.996644459529468	-0.163155553799523	0.986600357421571	-4.03134040634658	-2.29712077354247	-0.678008258972404	0.501380475807165	0.985064952557516	0.497809718769099	1	1	2008	2601248.18565848
626	626	626	626	626	626	626	626	626	626	0.0385523787726923	0.999256580709363	0.0770474363812254	0.997027428181934	15.1258182365487	-4.0273858016107	3.78073329058714	-0.629346956912049	1.86725140509194	0.991927444450928	1	1	2008	2601248.18565848
627	627	627	627	627	627	627	627	627	627	0.158398024407213	0.987375341936334	0.312796607022223	0.949820131727784	-5.36716584989884	15.127602441521	4.28742430312454	3.83297687188363	0.496539515727609	1.87467657474127	3	1	2008	2601248.18565848
628	628	628	628	628	628	628	628	628	628	0.275946242506205	0.96117307039196	0.530464194345626	0.847707342493414	-6.25695196897282	-5.3676591194402	-1.26450286287446	4.3404236502052	1.40016749951446	0.504326230626429	0	0	2008	2601248.18565848
629	629	629	629	629	629	629	629	629	629	0.389492096950562	0.92102980755948	0.71746766220063	0.696591812826107	7.54043274210834	-6.25971833168966	7.51928000786236	-1.21364716484166	-0.745468651607861	1.40809696425829	6	3	2008	2601248.18565848
630	630	630	630	630	630	630	630	630	630	0.497388702474371	0.867527797047946	0.862997050668254	0.505208957301723	-3.9585339467859	7.53550905523352	2.46994145031525	7.56530556664742	-0.345478835599904	-0.737622243543542	4	3	2008	2601248.18565848
631	631	631	631	631	631	631	631	631	631	0.598071111323715	0.80144303964787	0.958639858769715	0.284621891600034	4.34039966753042	-3.96539401818477	0.727800012028439	2.50892449865283	0.478731978737117	-0.337937262790636	11	9	2008	2601248.18565848
632	632	632	632	632	632	632	632	632	632	0.690079011482113	0.723734038105069	0.998867339183008	0.0475819158237396	-6.36569088012248	4.33191730863557	2.03486263367232	0.758208936672607	0.0981740696399138	0.485761783108635	2	2	2008	2601248.18565848
633	633	633	633	633	633	633	633	633	633	0.772077907244185	0.635527894860201	0.981354094117934	-0.192208589709121	-8.06346951302308	-6.37540539803404	-1.48727703365114	2.05597543073633	0.93721634898065	0.104510017334775	3	2	2008	2601248.18565848
634	634	634	634	634	634	634	634	634	634	0.842878474931764	0.538103964394153	0.90711249772656	-0.420888247006591	-5.91390732554452	-8.07397129365181	-0.0304764458738569	-1.47533541715202	0.595890428672767	0.942709828790418	2	2	2008	2601248.18565848
635	635	635	635	635	635	635	635	635	635	0.901453813014057	0.432875297288282	0.780434174600229	-0.625237953995164	0.81511006234444	-5.92472089560198	2.45914763771002	-0.0267908731127599	0.157362662381223	0.600433099519916	0	0	2008	2601248.18565848
636	636	636	636	636	636	636	636	636	636	0.946954336433967	0.321368145137171	0.608641917258769	-0.793445030582189	2.60354811434343	0.804465011334981	-1.49281765256307	2.45614038696292	0.332751711143528	0.160891040822961	3	3	2008	2601248.18565848
637	637	637	637	637	637	637	637	637	637	0.978720099110865	0.205199823577942	0.401666383339471	-0.915786064807163	-5.32463747767526	2.59353089602629	1.43994936763069	-1.50051496822104	-0.524374599836445	0.335249312390265	4	4	2008	2601248.18565848
638	638	638	638	638	638	638	638	638	638	0.996290365892703	0.0860552545134995	0.171472042012488	-0.985188986341234	-7.73897284574859	-5.33361299765706	-2.50656654022543	1.42975589344119	-0.821332751266886	-0.522877668978221	3	2	2008	2601248.18565848
639	639	639	639	639	639	639	639	639	639	0.999410295124337	-0.0343374722349337	-0.0686344465202778	-0.99764187600103	-8.71462326560241	-7.74655994295486	0.0649448451600164	-2.51712848139008	0.906072886793817	-0.820762704272747	1	1	2008	2601248.18565848
640	640	640	640	640	640	640	640	640	640	0.988034634907252	-0.154232163389139	-0.304773438490286	-0.952424879552612	-5.46032755830394	-8.72056006838428	1.81264205162507	0.0558408225313997	-0.191907271047351	0.905828284784761	5	5	2008	2601248.18565848
641	641	641	641	641	641	641	641	641	641	0.962328379439543	-0.271889849250138	-0.523294636029894	-0.852151819749474	-3.83020207123446	-5.46444978775272	0.248577293762924	1.80633590597101	0.792708389414681	-0.19282307333001	4	4	2008	2601248.18565848
642	642	642	642	642	642	642	642	642	642	0.92266437591655	-0.385604005962754	-0.711566159025092	-0.702619101170953	-6.84248147239672	-3.832450107821	-0.755678613595832	0.245808140228083	0.352843393423936	0.791287240929425	4	4	2008	2601248.18565848
643	643	643	643	643	643	643	643	643	643	0.869617916701937	-0.493725307181011	-0.858704746107549	-0.512470642098033	6.41140749251574	-6.84290137604658	2.93180958080649	-0.754804936235624	0.0459224831802831	0.351095292237266	1	1	2008	2601248.18565848
644	644	644	644	644	644	644	644	644	644	0.803958395205244	-0.594685546132584	-0.956204874641012	-0.292698202441982	-4.00961549830415	6.41266903268566	3.02777520648944	2.93584877029493	-0.0218489716912909	0.0440280132786911	2	2	2008	2601248.18565848
645	645	645	645	645	645	645	645	645	645	0.726638146490101	-0.687020381113566	-0.99843043266657	-0.0560059918691403	5.33201421863697	-4.00690903858728	-3.93194820851309	3.03404209730926	-0.950937169384059	-0.0237172690485289	2	2	2008	2601248.18565848
646	646	646	646	646	646	646	646	646	646	0.638778634470714	-0.769390574509287	-0.98294052111936	0.183923712287461	-1.54308042784866	5.33585511874535	-1.59337206732844	-3.92467579125096	-0.54208106702084	-0.95262432458551	3	3	2008	2601248.18565848
647	647	647	647	647	647	647	647	647	647	0.541654186039239	-0.840601417287747	-0.910630552928851	0.413221485492338	-1.73964829558762	-1.53846950487246	-2.45333877066223	-1.58639658618548	-0.0661396707902239	-0.54345796235528	0	0	2008	2601248.18565848
648	648	648	648	648	648	648	648	648	648	0.436673508046895	-0.899620057229727	-0.785680492599708	0.618632494740036	-0.972635924639867	-1.73466273996849	1.25556429118077	-2.44783944377263	-0.149866909897491	-0.0671096032142639	1	1	2008	2601248.18565848
649	649	649	649	649	649	649	649	649	649	0.325359255218798	-0.945590479564737	-0.615313228346337	0.788282710086938	-3.62369565241599	-0.967677539598993	2.81007849979592	1.25870680368511	0.709691396587295	-0.150370070018401	1	1	2008	2601248.18565848
650	650	650	650	650	650	650	650	650	650	0.209325945352777	-0.977845922731269	-0.409377044370163	0.912365297204332	-1.96940931511445	-3.61914794484391	2.73305126120301	2.81040598190391	-0.11210071343543	0.709675772111673	1	1	2008	2601248.18565848
651	651	651	651	651	651	651	651	651	651	0.0902565421228841	-0.995918549181619	-0.179776328970345	0.98370751320804	-0.0955298221253791	-1.96561408647662	3.40140001863072	2.73058467665709	-0.553374410423125	-0.111646805296508	0	0	2008	2601248.18565848
652	652	652	652	652	652	652	652	652	652	-0.0301219548656413	-0.999546230964367	0.0602165729104612	0.998185335670145	-2.92581090309525	-0.0927664307779972	-2.77391933202354	3.39662286200249	-0.0516860263826923	-0.552505064949934	2	1	2008	2601248.18565848
653	653	653	653	653	653	653	653	653	653	-0.150063558725061	-0.988676351665584	0.296728583516496	0.95496185668554	-1.35826345902645	-2.92427941098269	-0.0603865590086255	-2.78014708548106	-0.453174549044945	-0.0504865408089504	0	0	2008	2601248.18565848
654	654	654	654	654	654	654	654	654	654	-0.267828619327791	-0.963466569564803	0.516087842190048	0.856535661337939	-3.33023193120747	-1.35807264720721	-3.97334668727283	-0.0669703396696995	0.731851166391362	-0.451754624352183	0	0	2008	2601248.18565848
655	655	655	655	655	655	655	655	655	655	-0.381709055440125	-0.924282530936838	0.705614023687417	0.708596393990015	-3.07652688625064	-3.33139288307138	-0.452659042277826	-3.97913381722192	0.796550227066306	0.733365711523042	1	0	2008	2601248.18565848
656	656	656	656	656	656	656	656	656	656	-0.490053128975937	-0.871692566666077	0.854351339599553	0.519695861561787	-1.65912428903804	-3.07895251122255	-1.53968886348779	-0.45662384234994	0.198066458051528	0.798026722961684	0	0	2008	2601248.18565848
657	657	657	657	657	657	657	657	657	657	-0.591289402041485	-0.806459449094264	0.953701850851305	0.300753686066847	-3.41836264402888	-1.66263481191605	1.83798337807844	-1.54109921789568	0.841290765294387	0.199375066808639	0	0	2008	2601248.18565848
658	658	658	658	658	658	658	658	658	658	-0.683949529294636	-0.729529328661737	0.997922481889655	0.0644260827552906	-0.909851067639875	-3.42269673604065	-1.27603166569401	1.83944263229524	0.673376632109225	0.842313990688376	1	1	2008	2601248.18565848
659	659	659	659	659	659	659	659	659	659	-0.766689555035261	-0.642018010806421	0.984457006059597	-0.175625747600332	-2.60558748641001	-0.914681965055385	-1.54605862793635	-1.27186608495937	0.512228143742257	0.674018077826172	0	0	2008	2601248.18565848
660	660	660	660	660	660	660	660	660	660	-0.838309406130267	-0.545194772162682	0.914083811354049	-0.405525320812962	-2.96636222429516	-2.61054315027388	-2.38141982429603	-1.53981782818005	1.30360582594847	0.512419985145629	0	0	2008	2601248.18565848
661	661	661	661	661	661	661	661	661	661	-0.897770298045512	-0.440463950791972	0.790870904761624	-0.611983016105455	-3.4996736898454	-2.97104835748987	-4.61702054311352	-2.37411976634953	1.57827851208473	1.3033145359127	0	0	2008	2601248.18565848
662	662	662	662	662	662	662	662	662	662	-0.944209801524773	-0.329344577463406	0.621940756239966	-0.783064298590901	-3.40310919907932	-3.50369825904204	-4.26581272628447	-4.60991658946204	1.95207529578303	1.57750848372586	0	0	2008	2601248.18565848
663	663	663	663	663	663	663	663	663	663	-0.976954351386755	-0.213448343414713	0.417058575790596	-0.908879609387029	-3.23601590010708	-3.40610701897526	-4.98571480633507	-4.26021048227522	0.625974827261298	1.95087012823464	0	0	2008	2601248.18565848
664	664	664	664	664	664	664	664	664	664	-0.995529016010487	-0.0944562241527381	0.188067823773683	-0.982156043437615	5.8091251308463	-3.23767183094852	0.56075006269155	-4.98276251377293	0.286224202211542	0.624416177838725	0	0	2008	2601248.18565848
665	665	665	665	665	665	665	665	665	665	-0.99966438581128	0.0259059016549428	-0.0517944145335516	-0.998657768518889	-1.12152332611831	5.80905574369574	3.41868413557757	0.560259134296914	-0.381236259874902	0.284428251409303	0	0	2008	2601248.18565848
666	666	666	666	666	666	666	666	666	666	-0.989300480795797	0.145892284570519	-0.288662614540024	-0.957430882605589	0.40032688066587	-1.11984846790343	4.16088323812451	3.41447143003534	-0.190624279008787	-0.383124543399415	0	0	2008	2601248.18565848
667	667	667	667	667	667	667	667	667	667	-0.964587620520401	0.263762624984646	-0.508844325632309	-0.860858555322418	5.38595286362225	0.403805222507764	7.56592040749326	4.15328322075469	-2.59902529291652	-0.192438756172622	1	1	2008	2601248.18565848
668	668	668	668	668	668	668	668	668	668	-0.925884243834875	0.377807314670218	-0.69961167971744	-0.714523265963357	-1.65504101514454	5.39118961098544	-2.45282126955827	7.55590138958186	-0.263399841822648	-2.60058772537503	1	0	2008	2601248.18565848
669	669	669	669	669	669	669	669	669	669	-0.873751710034264	0.486372233183804	-0.849937140915064	-0.5268841015756	0.600742518553153	-1.64819507862902	4.36851275634695	-2.46372006230294	-1.72618421828133	-0.264529899916315	1	0	2008	2601248.18565848
670	670	670	670	670	670	670	670	670	670	-0.808946156823545	0.587882739464612	-0.95113096550559	-0.308787769279167	-0.208268447327194	0.608950523668066	3.64639520153711	4.35870216377178	-0.472349894824089	-1.72670985152829	2	2	2009	2638189.78002839
671	671	671	671	671	671	671	671	671	671	-0.732407533188559	0.680866510652896	-0.997343522995978	-0.0728415893426989	-1.35596378174313	-0.199031433977428	0.888313803723474	3.63986307624132	-0.115070972234682	-0.47211746625756	0	0	2009	2638189.78002839
672	672	672	672	672	672	672	672	672	672	-0.645245966241836	0.763974896870728	-0.98590344103172	0.167315286097278	-0.841702330564726	-1.34609972362306	2.31711923116673	0.887225585612647	0.21856777049221	-0.113954568020462	1	1	2009	2638189.78002839
673	673	673	673	673	673	673	673	673	673	-0.548725659780729	0.836002482232083	-0.917472027282254	0.397800300596407	-2.16076176625992	-0.831660937871316	0.230996824867005	2.32335719611049	1.15896369873248	0.220658400526233	1	1	2009	2638189.78002839
674	674	674	674	674	674	674	674	674	674	-0.444246558095115	0.895904568366879	-0.796005041757352	0.605289991241286	0.210710543884368	-2.15101641270513	-4.81553960300151	0.245922133823581	0.865348498771936	1.16207703826717	3	3	2009	2638189.78002839
675	675	675	675	675	675	675	675	675	675	-0.333324040975825	0.94281232687505	-0.628524029351625	0.777790167415093	1.00191275196344	0.219688466725293	-2.54561326276959	-4.79127468059929	0.468532272953955	0.86948736549766	1	0	2009	2638189.78002839
676	676	676	676	676	676	676	676	676	676	-0.217566944430128	0.976045400937547	-0.424710431014122	0.905329249382675	-2.43811958271189	1.00967958518304	-1.5305241268423	-2.51217876332591	1.05647454804667	0.473652363725024	0	0	2009	2638189.78002839
677	677	677	677	677	677	677	677	677	677	-0.0986542258946863	0.995121773308734	-0.196345936433441	0.98053468742624	1.75938249104806	-2.43195537674536	-2.90408988262703	-1.48893596759956	-0.354452176848734	1.06248553152747	1	1	2009	2638189.78002839
678	678	678	678	678	678	678	678	678	678	0.0216893876024411	0.999764757563213	0.0433685706760982	0.999059140930862	2.22536659616897	1.76362628852012	-2.07790393484165	-2.8561388667622	-1.60535343527461	-0.347683061910502	0	0	2009	2638189.78002839
679	679	679	679	679	679	679	679	679	679	0.141718415128637	0.989907011195207	0.280576105502621	0.959831781626855	-4.47631207762795	2.22746360574934	6.25690851125467	-2.02599689753339	0.290724106302057	-1.59799546060337	1	1	2009	2638189.78002839
680	680	680	680	680	680	680	680	680	680	0.259691938550984	0.965691512363877	0.501564601776014	0.865120194103264	-4.74984163955783	-4.47648418720931	-0.158342165076368	6.30997800320104	0.462911668288054	0.298473082399164	0	0	2009	2638189.78002839
681	681	681	681	681	681	681	681	681	681	0.373898853061315	0.927469486117701	0.693559554217552	0.720399295358866	-5.56860440082158	-4.75229422898815	3.13320494115042	-0.107016798303748	1.02523051272379	0.470834698199211	0	0	2009	2638189.78002839
682	682	682	682	682	682	682	682	682	682	0.482682685284257	0.875795310176287	0.845462464150498	0.534034850653559	-7.64789360789518	-5.57323705957276	8.44424336848865	3.18005325507185	2.17647867636857	1.03310210933733	0	0	2009	2638189.78002839
683	683	683	683	683	683	683	683	683	683	0.584465619003354	0.811418474156847	0.948492401537678	0.316799880406052	-3.37483946140203	-7.65449952378592	6.22675426737011	8.48432190929736	1.90015783706291	2.18407583444035	0	0	2009	2638189.78002839
684	684	684	684	684	684	684	684	684	684	0.677771380032397	0.735272708869968	0.996693597181914	0.0812519128179603	1.26167327708535	-3.38311665626476	6.64173332111653	6.25842638530652	1.30730375230409	1.90727091824183	0	0	2009	2638189.78002839
685	685	685	685	685	685	685	685	685	685	0.761246648306892	0.648462443354682	0.987279723113298	-0.158992919116953	-2.37311504934501	1.25210548468745	9.12963908472142	6.66415924550126	-0.349204515281309	1.31374663369096	2	1	2009	2638189.78002839
686	686	686	686	686	686	686	686	686	686	0.833680686631198	0.552246786082213	0.920794959621784	-0.390046974523732	33.9676222757022	-2.38353480709838	2.83877297504757	9.14282649650813	-1.56028413224049	-0.343585587121572	5	5	2009	2638189.78002839
687	687	687	687	687	687	687	687	687	687	0.894022901383439	0.448021262667228	0.801082538262454	-0.598553896396126	-3.74574013421923	33.956823274626	-0.374157944217484	2.84353314608003	0.396618524074897	-1.55560346599855	6	5	2009	2638189.78002839
688	688	688	688	688	688	688	688	688	688	0.941398080475323	0.337297574965159	0.635062579242364	-0.772460691845246	24.1054854356599	-3.75643717835998	1.16825826920087	-0.376341236280664	-2.1915095285478	0.400290978297339	15	14	2009	2638189.78002839
689	689	689	689	689	689	689	689	689	689	0.975119087553016	0.221681675133001	0.432332065565832	-0.901714469820453	-5.47076340221502	24.0953541202184	1.98162136336271	1.16108709602223	0.604736477967541	-2.1888683849322	13	13	2009	2638189.78002839
690	690	690	690	690	690	690	690	690	690	0.994696828320835	0.102850472670145	0.204610077912584	-0.978843560543055	24.2582396796904	-5.47990737763274	-0.0388160919359936	1.97164508213897	-1.15147497788268	0.60637001429466	4	3	2009	2638189.78002839
691	691	691	691	691	691	691	691	691	691	0.999847344434646	-0.0174724877160366	-0.0349396408870924	-0.999389424346026	1.12709488538314	24.2504403375497	0.736720430134046	-0.0494455386952636	-0.975459613022251	-1.15078111280983	10	9	2009	2638189.78002839
692	692	692	692	692	692	692	692	692	692	0.990495932074214	-0.137542024648593	-0.272469631807365	-0.962164382911132	-7.90470538757019	1.1209148171165	-4.61578508255629	0.727318932356979	1.50610497685525	-0.97559817331801	2	2	2009	2638189.78002839
693	693	693	693	693	693	693	693	693	693	0.966778225458042	-0.255616632440457	-0.494249188616691	-0.869320274439601	1.62229098639015	-7.9090876793455	-2.99390967211133	-4.62254190076473	0.589556168039125	1.50527356940197	2	2	2009	2638189.78002839
694	694	694	694	694	694	694	694	694	694	0.929038229585317	-0.369983740141347	-0.687458077832541	-0.726224064062041	-3.29134958928012	1.61978094454423	1.421941433112	-2.99719469373587	0.428206727147065	0.588195206407594	0	0	2009	2638189.78002839
695	695	695	695	695	695	695	695	695	695	0.877823330738385	-0.478984550910954	-0.840927627705766	-0.541147599977263	-3.33212342807521	-3.29201881306115	-0.558017394003807	1.42232151657364	0.340044180128446	0.426493467607551	1	0	2009	2638189.78002839
696	696	696	696	696	696	696	696	696	696	0.813876357113989	-0.581038101445045	-0.945786346697043	-0.324789449338276	-4.45382662179746	-3.33108495878094	9.63995819117787	-0.554373773487039	0.978722916004377	0.338159525068954	1	0	2009	2638189.78002839
697	697	697	697	697	697	697	697	697	697	0.738124804737187	-0.674664192492598	-0.995972750693542	-0.0896564547366209	1.14757368297263	-4.45130525529752	5.8756755774312	9.64598237790815	0.756293808757216	0.97684112848179	1	1	2009	2638189.78002839
698	698	698	698	698	698	698	698	698	698	0.651667384926792	-0.758504857876781	-0.98858575437366	0.150659238845352	2.56376431251504	1.15127669914636	6.57928180526154	5.88288602274742	0.486118667493279	0.754572850843925	2	2	2009	2638189.78002839
699	699	699	699	699	699	699	699	699	699	0.555758088429613	-0.831344060630171	-0.924052371926273	0.382265894290124	-1.32479600993076	2.5682907833288	1.89276302312666	6.58637471538976	0.511443435199753	0.484691714949549	2	1	2009	2638189.78002839
700	700	700	700	700	700	700	700	700	700	0.451787997359893	-0.892125330568265	-0.806103032982939	0.591775210883074	-2.17295630494119	-1.31983859569003	3.18675602946621	1.89853045172536	1.12855935415055	0.510412049608309	1	0	2009	2638189.78002839
701	701	701	701	701	701	701	701	701	701	0.341265108745898	-0.939967087483732	-0.641555940655402	0.7670762511053	-1.87377213863818	-2.16797035233635	2.47071888572554	3.19026667705967	0.456341327413401	1.12798869458055	3	2	2009	2638189.78002839
702	702	702	702	702	702	702	702	702	702	0.225792462326065	-0.974175427711422	-0.439922937121018	0.898035527913465	-3.17954488880465	-1.86914517014098	0.000152094751973947	2.47145033008875	0.653955364804653	0.456257662707765	2	2	2009	2638189.78002839
703	703	703	703	703	703	703	703	703	703	0.107044889831864	-0.994254188606155	-0.21285966016843	0.977082783121768	-1.53744904807774	-3.17562586794647	-0.61552613036537	-0.0019424661084653	0.802815015981791	0.654346011746566	0	0	2009	2638189.78002839
704	704	704	704	704	704	704	704	704	704	-0.0132552770103799	-0.999912144956435	0.0265082249348813	0.999648595262756	-1.42903464431012	-1.53452719032875	2.74905869101827	-0.620024259932878	0.379582791881025	0.803630685787392	0	0	2009	2638189.78002839
705	705	705	705	705	705	705	705	705	705	-0.133363187424527	-0.991067232956458	0.264343770278159	0.964428520479941	2.22569723168083	-1.42732195479658	0.219146161709701	2.74297172144532	-0.0958433418962556	0.380742185976245	2	1	2009	2638189.78002839
706	706	706	706	706	706	706	706	706	706	-0.251536779149005	-0.967847740471271	0.486898606689572	0.873458497470689	2.47467875112356	2.22607867340342	2.92182915688008	0.212542173575681	0.51801082656228	-0.0944469778113346	0	0	2009	2638189.78002839
707	707	707	707	707	707	707	707	707	707	-0.366062045556459	-0.930590446331264	0.681307684718642	0.731997157606041	-2.91718995369863	2.47370401755089	2.98800328369711	2.91586393086673	0.662545674485712	0.51952005719871	1	1	2009	2638189.78002839
708	708	708	708	708	708	708	708	708	708	-0.475277895850225	-0.87983573564398	0.836332954261411	0.548221843432365	-3.36915330188584	-2.91944732048041	0.268295491313594	2.98373101159807	1.15031512178529	0.66403548152475	1	0	2009	2638189.78002839
709	709	709	709	709	709	709	709	709	709	-0.577600247762063	-0.816319761971498	0.943012993535611	0.332755907570407	-2.88579203435952	-3.37252595597334	1.90558992122191	0.266498036160064	0.564855533518863	1.15165468814816	0	0	2009	2638189.78002839
710	710	710	710	710	710	710	710	710	710	-0.671545003307441	-0.740963770054116	0.995181034823371	0.0980546170656187	-2.07965044521987	-2.89002919939425	4.33540208839952	1.90664608896492	1.18198112563832	0.565925084744317	1	1	2009	2638189.78002839
711	711	711	711	711	711	711	711	711	711	-0.755749574354248	-0.654860733945297	0.989821441880937	-0.142314838273253	12.4633449043436	-2.08443338554548	-0.857417780471509	4.33921663918257	0.233979911957351	1.18268082690135	3	3	2009	2638189.78002839
712	712	712	712	712	712	712	712	712	712	-0.828992645795426	-0.559259504360095	0.927244032411428	-0.374457613565802	-0.645685091869583	12.4583832231952	6.9172156173994	-0.851413858702699	0.709570149247937	0.234237549634274	0	0	2009	2638189.78002839
713	713	713	713	713	713	713	713	713	713	-0.890211889677394	-0.455546695166372	0.811066168680696	-0.584954417045992	-0.599376356591344	-0.65043287595643	4.25269081138001	6.92443933852738	-0.203239829014962	0.709347125276321	2	0	2009	2638189.78002839
714	714	714	714	714	714	714	714	714	714	-0.938519373356286	-0.34522657173938	0.648003651549563	-0.76163722833015	-0.537539632568148	-0.603516399242137	-0.685288271602693	4.25990185245763	0.225751753684719	-0.203944562890598	0	0	2009	2638189.78002839
715	715	715	715	715	715	715	715	715	715	-0.973214438199587	-0.229899232882284	0.447482505544096	-0.894292685440275	-2.47601497909779	-0.540701546423271	-0.16133089347942	-0.679400853835783	0.254738892861292	0.224603433464197	1	1	2009	2638189.78002839
716	716	716	716	716	716	716	716	716	716	-0.993793862038849	-0.111237402765025	0.22109409619405	-0.975252480452183	-3.06380198992722	-2.47787531068135	0.269964118405359	-0.157949803921073	0.827165940724173	0.25322347502963	1	1	2009	2638189.78002839
717	717	717	717	717	717	717	717	717	717	-0.999959157975839	0.00903783050576392	-0.0180749227649441	-0.999836635239498	0.360106085320996	-3.06410512280222	0.619017278290414	0.269985153491743	0.471864459761064	0.825395070266177	0	0	2009	2638189.78002839
718	718	718	718	718	718	718	718	718	718	-0.991620903679038	0.129181977793991	-0.256199099118246	-0.966624033226466	-2.60411857286703	0.361530841431907	0.174083663116074	0.615320108401632	0.674629832516658	0.469979494614401	0	0	2009	2638189.78002839
719	719	719	719	719	719	719	719	719	719	-0.968900038377899	0.247452451253378	-0.479513379032207	-0.877534568737389	-2.37344838767772	-2.60089241733446	7.07206443766065	0.166913789644961	1.26408384761547	0.67279446589854	1	1	2009	2638189.78002839
720	720	720	720	720	720	720	720	720	720	-0.932126108743035	0.362133839069987	-0.675108812512967	-0.737718165200865	-1.39525649948738	-2.36845117741681	3.01312061152438	7.06230330433318	1.38324104181776	1.2624752109382	0	0	2009	2638189.78002839
721	721	721	721	721	721	721	721	721	721	-0.881832489094283	0.471562786039973	-0.831678770755728	-0.555257077644437	-1.94615060829268	-1.38862311015363	4.11906985849169	3.00223437582532	0.63248307935755	1.38203979429852	1	0	2009	2638189.78002839
722	722	722	722	722	722	722	722	722	722	-0.818748645263518	0.574152119110566	-0.940172539393908	-0.340698688241693	-0.67359596354467	-1.93811504857201	1.50686615693073	4.10897764556846	1.34107541633258	0.631863052434782	1	1	2010	2675656
723	723	723	723	723	723	723	723	723	723	-0.743789554318178	0.668413867964427	-0.994318505906701	-0.106445802225668	0.8624567193395	-0.664480180698554	2.00550994830545	1.49974135350712	0.224362417257695	1.34119341023411	3	3	2010	2675656
724	724	724	724	724	724	724	724	724	724	-0.658042433603459	0.752980846753247	-0.9909866977086	0.133960311154474	0.347865371142514	0.872259217176502	2.44466808094906	2.00353710025903	0.0980651344215962	0.225348741789279	0	0	2010	2675656
725	725	725	725	725	725	725	725	725	725	-0.562750971586789	0.826626483956403	-0.930369713971674	0.36662268795625	2.74387236522707	0.357910161565835	0.94324934625533	2.44978423187657	-0.507462867129055	0.100015446508398	2	2	2010	2675656
726	726	726	726	726	726	726	726	726	726	-0.45929728922297	0.888282612749136	-0.81597159219915	0.578092000224863	-2.11209877092435	2.75368786403132	-5.01667009521591	0.956901355554371	1.04555074746973	-0.504493948172978	0	0	2010	2675656
727	727	727	727	727	727	727	727	727	727	-0.349181893474826	0.937054963846484	-0.654405253131799	0.756144010538671	-2.70590337051511	-2.10298579634195	-2.80227598643725	-4.99372197472928	1.66647454647152	1.04954762947568	0	0	2010	2675656
728	728	728	728	728	728	728	728	728	728	-0.234001913746078	0.972236136112608	-0.455010232926886	0.890486208726346	-2.26071257368411	-2.69794197631084	-1.77185633135529	-2.77008309182714	1.06470524657919	1.67146167801486	0	0	2010	2675656
729	729	729	729	729	729	729	729	729	729	-0.115427936888799	0.99331585680769	-0.229312800060483	0.973352782771191	-3.35135936115609	-2.25430297391349	-2.84615210884775	-1.73131828656479	2.17807658737471	1.07059857964604	0	0	2010	2675656
730	730	730	730	730	730	730	730	730	730	0.00482022322659146	0.999988382656542	0.00964033445680537	0.999953530896092	-3.46185098419737	-3.34683082839032	-2.15206404348078	-2.79895892597188	1.67982645833417	2.18474899485087	1	0	2010	2675656
731	731	731	731	731	731	731	731	731	731	0.124998470136852	0.992156934392663	0.248036197869504	0.968750764926893	-5.08603019014449	-3.45944357887198	4.9042608910426	-2.10054874920217	1.82841892280692	1.6871133446846	1	1	2010	2675656
732	732	732	732	732	732	732	732	732	732	0.243363721409924	0.969935100458537	0.472094031147396	0.881548198203026	0.242934875431799	-5.08588136372776	1.34945965044232	4.95734309268301	2.45308963433813	1.83612589091094	1	1	2010	2675656
733	733	733	733	733	733	733	733	733	733	0.358199190560998	0.933645189502653	0.668861902302041	0.743386679762891	-3.93429006348442	0.240798035997869	2.21180345578913	1.40120068710375	0.953697177171174	2.46100179209016	0	0	2010	2675656
